# Supplementary material for: Bis(μ-5-carboxyl­ato-1-carboxyl­ato­methyl-2-oxidopyridinium)-κ2 O 5:O 1;κ2 O 1:O 5-[diaqua­(phenan­throline-κ2 N,N′)manganese(II)] dihydrate
Source: Acta Crystallogr Sect E Struct Rep Online. 2009 May 20;65(Pt 6):m654. doi: 10.1107/S1600536809017668 (PMC2969745; doi:10.1107/S1600536809017668)
Supplement: Supplementary file 1 [file e-65-0m654-sup1.cif]

##############################################################################
###                                                                        ###
###        Electronic paper (Acta Crystallographica Section E)             ###
###                                                                        ###
##############################################################################
#                                                                            #
# This CIF contains the data in a paper accepted for publication in Acta     #
# Crystallographica Section E. It conforms to the requirements of Notes      #
# for Authors for Section E, and has been peer reviewed under the auspices   #
# of the IUCr Commission on Journals.                                        #
#                                                                            #
# Full details of the Crystallographic Information File format               #
# are given in the paper "The Crystallographic Information File (CIF):       #
# a New Standard Archive File for Crystallography" by S. R. Hall, F. H.      #
# Allen and I. D. Brown [Acta Cryst. (1991), A47, 655-685].                  #
#                                                                            #
# The current version of the core CIF dictionary is obtainable from          #
# ftp://ftp.iucr.org/pub/cif_core.dic. The current version number is 2.4.    #
#                                                                            #
# Software is freely available for graphical display of the structure(s) in  #
# this CIF.  For information consult the CIF home page http://www.iucr.org/  #
# cif/home.html                                                              #
#                                                                            #
# This file may be used for bona fide research purposes within the           #
# scientific community so long as proper attribution is given to the journal # 
# article from which it was obtained.                                        #
#                                                                            #
##############################################################################
                                             
data_I
_audit_creation_method     SHELXL-97
_chemical_name_systematic
;
Bis(\m-5-carboxylato-1-carboxylatomethyl-2-oxidopyridinium)-
\k^2^<i>O</i>^5^:<i>O</i>^1^;\k^2^<i>O</i>^1^:<i>O</i>^5^-
[diaqua(phenanthroline-\k^2^<i>N</i>,<i>N</i>')manganese(II)] dihydrate
;
_chemical_name_common     ?
_chemical_formula_moiety     'C40 H34 Mn2 N6 O14, 2(H2 O)'
_chemical_formula_sum     'C40 H38 Mn2 N6 O16'
_chemical_formula_iupac     '[Mn2 (C8 H5 N O5)2 (C12 H8 N2)2 (H2 O)4], 2H2 O'
_chemical_formula_weight     968.64
_chemical_melting_point     ?
_symmetry_cell_setting     triclinic
_symmetry_space_group_name_H-M     'P -1'
_symmetry_space_group_name_Hall     '-P 1'
loop_
    _symmetry_equiv_pos_as_xyz
    'x, y, z'
    '-x, -y, -z'
_cell_length_a     7.7726(11)
_cell_length_b     9.9519(14)
_cell_length_c     15.411(3)
_cell_angle_alpha     98.744(10)
_cell_angle_beta     103.553(10)
_cell_angle_gamma     110.252(7)
_cell_volume     1051.1(3)
_cell_formula_units_Z     1
_cell_measurement_reflns_used     ?
_cell_measurement_theta_min     2.81
_cell_measurement_theta_max     27.53
_cell_measurement_temperature     293(2)
_exptl_crystal_description     block
_exptl_crystal_colour     yellow
_exptl_crystal_size_max     .60
_exptl_crystal_size_mid     .15
_exptl_crystal_size_min     .10
_exptl_crystal_density_diffrn     1.530
_exptl_crystal_density_meas     ?
_exptl_crystal_density_method     'not measured'
_exptl_crystal_F_000     498
_exptl_absorpt_coefficient_mu     0.681
_exptl_absorpt_correction_type     multi-scan
_exptl_absorpt_process_details     '(SADABS; Sheldrick, 1996)'
_exptl_absorpt_correction_T_min     .885
_exptl_absorpt_correction_T_max     .934
_exptl_special_details
;
;
_diffrn_ambient_temperature     293(2)
_diffrn_radiation_type     MoK\a
_diffrn_radiation_wavelength     0.71073
_diffrn_radiation_source     'fine-focus sealed tube'
_diffrn_radiation_monochromator     graphite
_diffrn_measurement_device_type     'Bruker APEXII area-detector'
_diffrn_measurement_method     \w
_diffrn_detector_area_resol_mean     ?
_diffrn_reflns_number     19359
_diffrn_reflns_av_R_equivalents     0.1706
_diffrn_reflns_av_sigmaI/netI     0.0900
_diffrn_reflns_theta_min     2.81
_diffrn_reflns_theta_max     27.53
_diffrn_reflns_theta_full     27.53
_diffrn_measured_fraction_theta_max     0.990
_diffrn_measured_fraction_theta_full     0.990
_diffrn_reflns_limit_h_min     -10
_diffrn_reflns_limit_h_max     10
_diffrn_reflns_limit_k_min     -12
_diffrn_reflns_limit_k_max     12
_diffrn_reflns_limit_l_min     -19
_diffrn_reflns_limit_l_max     20
_diffrn_standards_number     ?
_diffrn_standards_interval_count     ?
_diffrn_standards_interval_time     ?
_diffrn_standards_decay_%     0
_refine_special_details
;
Refinement of <i>F</i>^2^ against ALL reflections. The weighted <i>R</i>-factor
<i>wR</i> and goodness of fit <i>S</i> are based on <i>F</i>^2^, conventional
<i>R</i>-factors <i>R</i> are based on <i>F</i>, with <i>F</i> set to zero for
negative <i>F</i>^2^. The threshold expression of <i>F</i>^2^ >
\s(<i>F</i>^2^) is used only for calculating <i>R</i>-factors(gt) <i>etc</i>.
and is not relevant to the choice of reflections for refinement.
<i>R</i>-factors based on <i>F</i>^2^ are statistically about twice as large
as those based on <i>F</i>, and <i>R</i>- factors based on ALL data will be
even larger.
;
_reflns_number_total     4779
_reflns_number_gt     3675
_reflns_threshold_expression     I>2\s(I)
_refine_ls_structure_factor_coef     Fsqd
_refine_ls_matrix_type     full
_refine_ls_R_factor_all     0.0677
_refine_ls_R_factor_gt     0.0514
_refine_ls_wR_factor_gt     0.1280
_refine_ls_wR_factor_ref     0.1414
_refine_ls_goodness_of_fit_ref     1.002
_refine_ls_restrained_S_all     1.003
_refine_ls_number_reflns     4779
_refine_ls_number_parameters     307
_refine_ls_number_restraints     9
_refine_ls_hydrogen_treatment     mixed
_refine_ls_weighting_scheme     calc
_refine_ls_weighting_details
          'calc w=1/[\s^2^(Fo^2^)+(0.083P)^2^+0.0025P] where P=(Fo^2^+2Fc^2^)/3'
_atom_sites_solution_hydrogens     geom
_atom_sites_solution_primary     direct
_atom_sites_solution_secondary     difmap
_refine_ls_shift/su_max     0.001
_refine_ls_shift/su_mean     0.000
_refine_diff_density_max     0.806
_refine_diff_density_min     -0.790
_refine_ls_extinction_method     none
_refine_ls_extinction_coef     ?
loop_
    _atom_type_symbol
    _atom_type_description
    _atom_type_scat_dispersion_real
    _atom_type_scat_dispersion_imag
    _atom_type_scat_source
    'C' 'C' 0.0033 0.0016
                         'International Tables Vol C Tables 4.2.6.8 and 6.1.1.4'
    'H' 'H' 0.0000 0.0000
                         'International Tables Vol C Tables 4.2.6.8 and 6.1.1.4'
    'N' 'N' 0.0061 0.0033
                         'International Tables Vol C Tables 4.2.6.8 and 6.1.1.4'
    'O' 'O' 0.0106 0.0060
                         'International Tables Vol C Tables 4.2.6.8 and 6.1.1.4'
    'Mn' 'Mn' 0.3368 0.7283
                         'International Tables Vol C Tables 4.2.6.8 and 6.1.1.4'
_computing_data_collection     'APEX2 (Bruker, 2006)'
_computing_cell_refinement     'SAINT (Bruker, 2006)'
_computing_data_reduction     'SAINT (Bruker, 2006)'
_computing_structure_solution     'SHELXS97 (Sheldrick, 2008)'
_computing_structure_refinement     'SHELXL97 (Sheldrick, 2008)'
_computing_molecular_graphics     'SHELXTL (Sheldrick, 2008)'
_computing_publication_material     'SHELXTL (Sheldrick, 2008)'
loop_
    _atom_site_type_symbol
    _atom_site_label
    _atom_site_fract_x
    _atom_site_fract_y
    _atom_site_fract_z
    _atom_site_U_iso_or_equiv
    _atom_site_adp_type
    _atom_site_calc_flag
    _atom_site_refinement_flags
    _atom_site_occupancy
    _atom_site_disorder_assembly
    _atom_site_disorder_group
    Mn Mn1 0.34180(4) 0.38197(3) 0.24659(2) 0.03192(14) Uani d . 1 . .
    C C1 0.8430(3) 0.9583(2) 0.60141(17) 0.0399(5) Uani d . 1 . .
    H H1A 0.7365 0.9575 0.5533 0.048 Uiso calc R 1 . .
    H H1B 0.9335 1.0605 0.6284 0.048 Uiso calc R 1 . .
    C C2 0.7670(3) 0.89610(18) 0.67529(14) 0.0334(4) Uani d . 1 . .
    C C3 1.1327(3) 0.9121(2) 0.60386(16) 0.0416(5) Uani d . 1 . .
    C C4 1.2123(3) 0.8185(2) 0.56435(17) 0.0447(5) Uani d . 1 . .
    H H4 1.3421 0.8388 0.5905 0.054 Uiso calc R 1 . .
    C C5 1.1068(3) 0.7009(2) 0.49014(16) 0.0397(5) Uani d . 1 . .
    H H5 1.1640 0.6423 0.4663 0.048 Uiso calc R 1 . .
    C C6 0.9079(3) 0.66801(19) 0.44911(15) 0.0350(5) Uani d . 1 . .
    C C7 0.8321(3) 0.75625(19) 0.48720(15) 0.0358(5) Uani d . 1 . .
    H H7 0.7016 0.7344 0.4620 0.043 Uiso calc R 1 . .
    C C8 0.7808(3) 0.5421(2) 0.36561(15) 0.0363(5) Uani d . 1 . .
    C C9 -0.0500(3) 0.1365(2) 0.09487(19) 0.0561(7) Uani d . 1 . .
    H H9 -0.0641 0.0926 0.1433 0.067 Uiso calc R 1 . .
    C C10 -0.1881(4) 0.0671(3) 0.0077(2) 0.0672(9) Uani d . 1 . .
    H H10 -0.2900 -0.0226 -0.0012 0.081 Uiso calc R 1 . .
    C C11 -0.1736(3) 0.1298(2) -0.06335(19) 0.0565(7) Uani d . 1 . .
    H H11 -0.2654 0.0839 -0.1212 0.068 Uiso calc R 1 . .
    C C12 -0.0184(3) 0.2654(2) -0.04935(16) 0.0413(5) Uani d . 1 . .
    C C13 0.0048(3) 0.3422(3) -0.11964(18) 0.0506(6) Uani d . 1 . .
    H H13 -0.0821 0.2997 -0.1789 0.061 Uiso calc R 1 . .
    C C14 0.1498(3) 0.4747(3) -0.10162(17) 0.0495(6) Uani d . 1 . .
    H H14 0.1607 0.5238 -0.1481 0.059 Uiso calc R 1 . .
    C C15 0.2884(3) 0.5414(2) -0.01126(16) 0.0405(5) Uani d . 1 . .
    C C16 0.4418(4) 0.6812(2) 0.01077(19) 0.0509(6) Uani d . 1 . .
    H H16 0.4584 0.7336 -0.0338 0.061 Uiso calc R 1 . .
    C C17 0.5659(3) 0.7382(2) 0.09913(19) 0.0509(6) Uani d . 1 . .
    H H17 0.6660 0.8312 0.1156 0.061 Uiso calc R 1 . .
    C C18 0.5416(3) 0.6564(2) 0.16410(17) 0.0429(5) Uani d . 1 . .
    H H18 0.6289 0.6962 0.2234 0.051 Uiso calc R 1 . .
    C C19 0.2732(3) 0.46827(18) 0.05867(14) 0.0331(4) Uani d . 1 . .
    C C20 0.1150(3) 0.32712(18) 0.04029(14) 0.0338(4) Uani d . 1 . .
    O O1W 0.2082(2) 0.51934(15) 0.30069(13) 0.0469(4) Uani d D 1 . .
    H H1WA 0.107(3) 0.494(3) 0.3146(19) 0.056 Uiso d D 1 . .
    H H1WB 0.262(3) 0.6101(18) 0.3185(18) 0.056 Uiso d D 1 . .
    O O1 0.6879(2) 0.96382(15) 0.71523(12) 0.0473(4) Uani d . 1 . .
    O O2W 0.5101(2) 0.24567(16) 0.20164(12) 0.0439(4) Uani d D 1 . .
    H H2WA 0.612(3) 0.297(2) 0.2403(16) 0.053 Uiso d D 1 . .
    H H2WB 0.459(3) 0.177(2) 0.2261(16) 0.053 Uiso d D 1 . .
    O O2 0.7879(2) 0.78107(15) 0.68951(12) 0.0440(4) Uani d . 1 . .
    O O3 1.2212(2) 1.02222(18) 0.67190(14) 0.0640(6) Uani d . 1 . .
    O O3W 0.5827(3) 1.18225(16) 0.65623(18) 0.0688(6) Uani d D 1 . .
    H H3WA 0.632(4) 1.129(3) 0.680(2) 0.083 Uiso d D 1 . .
    H H3WB 0.471(3) 1.149(3) 0.659(2) 0.083 Uiso d D 1 . .
    O O4 0.84928(19) 0.46805(15) 0.32338(12) 0.0449(4) Uani d . 1 . .
    O O5 0.6043(2) 0.52140(18) 0.34392(12) 0.0526(5) Uani d . 1 . .
    N N1 0.9381(2) 0.87521(16) 0.56051(13) 0.0361(4) Uani d . 1 . .
    N N2 0.3998(2) 0.52424(16) 0.14566(13) 0.0351(4) Uani d . 1 . .
    N N3 0.0999(2) 0.26257(16) 0.11052(13) 0.0390(4) Uani d . 1 . .
loop_
    _atom_site_aniso_label
    _atom_site_aniso_U_11
    _atom_site_aniso_U_22
    _atom_site_aniso_U_33
    _atom_site_aniso_U_12
    _atom_site_aniso_U_13
    _atom_site_aniso_U_23
    Mn1 0.03112(19) 0.02749(17) 0.0329(2) 0.00883(12) 0.00698(15) 0.00713(12)
    C1 0.0513(11) 0.0308(8) 0.0417(13) 0.0170(8) 0.0180(10) 0.0135(8)
    C2 0.0322(9) 0.0295(8) 0.0345(12) 0.0102(7) 0.0072(8) 0.0069(7)
    C3 0.0390(10) 0.0365(9) 0.0403(13) 0.0071(8) 0.0112(9) 0.0057(8)
    C4 0.0306(9) 0.0466(10) 0.0455(14) 0.0107(8) 0.0024(9) 0.0055(9)
    C5 0.0340(9) 0.0377(9) 0.0433(13) 0.0132(8) 0.0079(9) 0.0079(8)
    C6 0.0318(9) 0.0330(8) 0.0348(12) 0.0092(7) 0.0055(8) 0.0098(8)
    C7 0.0331(9) 0.0334(8) 0.0360(12) 0.0088(7) 0.0066(8) 0.0118(8)
    C8 0.0336(9) 0.0343(8) 0.0361(12) 0.0094(7) 0.0079(8) 0.0094(8)
    C9 0.0537(13) 0.0374(10) 0.0535(17) -0.0012(9) 0.0010(12) 0.0158(10)
    C10 0.0565(14) 0.0399(11) 0.066(2) -0.0090(10) -0.0065(13) 0.0106(12)
    C11 0.0491(12) 0.0441(11) 0.0491(17) 0.0073(9) -0.0067(11) -0.0029(10)
    C12 0.0399(10) 0.0406(9) 0.0383(13) 0.0177(8) 0.0041(9) 0.0038(8)
    C13 0.0523(12) 0.0593(13) 0.0370(14) 0.0270(11) 0.0037(10) 0.0076(10)
    C14 0.0587(13) 0.0624(13) 0.0383(14) 0.0315(11) 0.0165(11) 0.0235(11)
    C15 0.0467(11) 0.0407(9) 0.0425(13) 0.0223(9) 0.0184(10) 0.0151(9)
    C16 0.0622(14) 0.0437(11) 0.0559(16) 0.0202(10) 0.0270(12) 0.0265(10)
    C17 0.0540(13) 0.0328(9) 0.0608(18) 0.0071(9) 0.0225(12) 0.0149(10)
    C18 0.0422(10) 0.0306(8) 0.0455(15) 0.0061(8) 0.0113(10) 0.0039(8)
    C19 0.0364(9) 0.0291(8) 0.0360(12) 0.0156(7) 0.0120(8) 0.0068(7)
    C20 0.0350(9) 0.0301(8) 0.0347(12) 0.0144(7) 0.0076(8) 0.0050(7)
    O1W 0.0401(8) 0.0323(6) 0.0712(13) 0.0146(6) 0.0243(8) 0.0096(7)
    O1 0.0589(9) 0.0417(7) 0.0532(11) 0.0275(7) 0.0266(8) 0.0131(7)
    O2W 0.0446(8) 0.0401(7) 0.0439(11) 0.0140(6) 0.0143(7) 0.0084(7)
    O2 0.0562(9) 0.0403(7) 0.0529(11) 0.0258(6) 0.0295(8) 0.0251(7)
    O3 0.0481(9) 0.0496(9) 0.0649(14) 0.0037(7) 0.0082(8) -0.0152(8)
    O3W 0.0591(10) 0.0344(7) 0.1180(19) 0.0198(7) 0.0337(12) 0.0212(9)
    O4 0.0352(7) 0.0413(7) 0.0505(11) 0.0110(6) 0.0120(7) 0.0020(7)
    O5 0.0323(7) 0.0601(9) 0.0504(11) 0.0180(7) 0.0006(7) -0.0080(8)
    N1 0.0384(8) 0.0304(7) 0.0386(11) 0.0108(6) 0.0135(7) 0.0104(7)
    N2 0.0344(8) 0.0282(7) 0.0383(11) 0.0085(6) 0.0113(7) 0.0058(6)
    N3 0.0376(8) 0.0286(7) 0.0411(11) 0.0059(6) 0.0063(8) 0.0085(7)
_geom_special_details
;
All e.s.d.'s (except the e.s.d. in the dihedral angle between two l.s. planes)
are estimated using the full covariance matrix. The cell e.s.d.'s are taken
into account individually in the estimation of e.s.d.'s in distances, angles
and torsion angles; correlations between e.s.d.'s in cell parameters are only
used when they are defined by crystal symmetry. An approximate (isotropic)
treatment of cell e.s.d.'s is used for estimating e.s.d.'s involving l.s.
planes.
;
loop_
    _geom_bond_atom_site_label_1
    _geom_bond_atom_site_label_2
    _geom_bond_site_symmetry_2
    _geom_bond_distance
    _geom_bond_publ_flag
    Mn1 O5 . 2.0761(14) ?
    Mn1 O2 2_666 2.1066(15) ?
    Mn1 O1W . 2.1643(15) ?
    Mn1 N2 . 2.2768(18) ?
    Mn1 N3 . 2.2788(17) ?
    Mn1 O2W . 2.3237(17) ?
    C1 N1 . 1.454(3) ?
    C1 C2 . 1.518(3) ?
    C1 H1A . 0.9700 ?
    C1 H1B . 0.9700 ?
    C2 O1 . 1.245(2) ?
    C2 O2 . 1.254(2) ?
    C3 O3 . 1.251(2) ?
    C3 N1 . 1.391(3) ?
    C3 C4 . 1.423(3) ?
    C4 C5 . 1.356(3) ?
    C4 H4 . 0.9300 ?
    C5 C6 . 1.423(3) ?
    C5 H5 . 0.9300 ?
    C6 C7 . 1.352(3) ?
    C6 C8 . 1.503(3) ?
    C7 N1 . 1.356(2) ?
    C7 H7 . 0.9300 ?
    C8 O4 . 1.240(3) ?
    C8 O5 . 1.267(2) ?
    C9 N3 . 1.324(2) ?
    C9 C10 . 1.401(3) ?
    C9 H9 . 0.9300 ?
    C10 C11 . 1.348(4) ?
    C10 H10 . 0.9300 ?
    C11 C12 . 1.409(3) ?
    C11 H11 . 0.9300 ?
    C12 C20 . 1.411(3) ?
    C12 C13 . 1.428(3) ?
    C13 C14 . 1.341(3) ?
    C13 H13 . 0.9300 ?
    C14 C15 . 1.436(3) ?
    C14 H14 . 0.9300 ?
    C15 C19 . 1.394(3) ?
    C15 C16 . 1.411(3) ?
    C16 C17 . 1.370(4) ?
    C16 H16 . 0.9300 ?
    C17 C18 . 1.390(3) ?
    C17 H17 . 0.9300 ?
    C18 N2 . 1.327(2) ?
    C18 H18 . 0.9300 ?
    C19 N2 . 1.361(3) ?
    C19 C20 . 1.444(2) ?
    C20 N3 . 1.348(3) ?
    O1W H1WA . 0.831(16) ?
    O1W H1WB . 0.822(15) ?
    O2W H2WA . 0.807(16) ?
    O2W H2WB . 0.856(16) ?
    O2 Mn1 2_666 2.1066(15) ?
    O3W H3WA . 0.833(17) ?
    O3W H3WB . 0.833(17) ?
loop_
    _geom_angle_atom_site_label_1
    _geom_angle_atom_site_label_2
    _geom_angle_atom_site_label_3
    _geom_angle_site_symmetry_1
    _geom_angle_site_symmetry_3
    _geom_angle
    _geom_angle_publ_flag
    O5 Mn1 O2 . 2_666 105.32(7) ?
    O5 Mn1 O1W . . 89.47(6) ?
    O2 Mn1 O1W 2_666 . 90.24(6) ?
    O5 Mn1 N2 . . 90.90(7) ?
    O2 Mn1 N2 2_666 . 163.71(6) ?
    O1W Mn1 N2 . . 88.34(7) ?
    O5 Mn1 N3 . . 162.47(8) ?
    O2 Mn1 N3 2_666 . 91.35(6) ?
    O1W Mn1 N3 . . 95.98(7) ?
    N2 Mn1 N3 . . 72.68(6) ?
    O5 Mn1 O2W . . 85.20(6) ?
    O2 Mn1 O2W 2_666 . 89.67(6) ?
    O1W Mn1 O2W . . 174.44(6) ?
    N2 Mn1 O2W . . 93.29(6) ?
    N3 Mn1 O2W . . 89.58(6) ?
    N1 C1 C2 . . 112.73(16) ?
    N1 C1 H1A . . 109.0 ?
    C2 C1 H1A . . 109.0 ?
    N1 C1 H1B . . 109.0 ?
    C2 C1 H1B . . 109.0 ?
    H1A C1 H1B . . 107.8 ?
    O1 C2 O2 . . 126.3(2) ?
    O1 C2 C1 . . 116.48(17) ?
    O2 C2 C1 . . 117.18(19) ?
    O3 C3 N1 . . 118.6(2) ?
    O3 C3 C4 . . 126.2(2) ?
    N1 C3 C4 . . 115.20(17) ?
    C5 C4 C3 . . 122.79(19) ?
    C5 C4 H4 . . 118.6 ?
    C3 C4 H4 . . 118.6 ?
    C4 C5 C6 . . 119.4(2) ?
    C4 C5 H5 . . 120.3 ?
    C6 C5 H5 . . 120.3 ?
    C7 C6 C5 . . 117.71(18) ?
    C7 C6 C8 . . 119.05(17) ?
    C5 C6 C8 . . 123.23(19) ?
    C6 C7 N1 . . 122.87(18) ?
    C6 C7 H7 . . 118.6 ?
    N1 C7 H7 . . 118.6 ?
    O4 C8 O5 . . 124.86(19) ?
    O4 C8 C6 . . 120.83(18) ?
    O5 C8 C6 . . 114.31(19) ?
    N3 C9 C10 . . 122.1(2) ?
    N3 C9 H9 . . 118.9 ?
    C10 C9 H9 . . 118.9 ?
    C11 C10 C9 . . 120.2(2) ?
    C11 C10 H10 . . 119.9 ?
    C9 C10 H10 . . 119.9 ?
    C10 C11 C12 . . 119.5(2) ?
    C10 C11 H11 . . 120.2 ?
    C12 C11 H11 . . 120.2 ?
    C11 C12 C20 . . 116.6(2) ?
    C11 C12 C13 . . 123.4(2) ?
    C20 C12 C13 . . 120.00(19) ?
    C14 C13 C12 . . 121.1(2) ?
    C14 C13 H13 . . 119.5 ?
    C12 C13 H13 . . 119.5 ?
    C13 C14 C15 . . 120.6(2) ?
    C13 C14 H14 . . 119.7 ?
    C15 C14 H14 . . 119.7 ?
    C19 C15 C16 . . 117.6(2) ?
    C19 C15 C14 . . 120.02(19) ?
    C16 C15 C14 . . 122.4(2) ?
    C17 C16 C15 . . 118.7(2) ?
    C17 C16 H16 . . 120.7 ?
    C15 C16 H16 . . 120.7 ?
    C16 C17 C18 . . 119.7(2) ?
    C16 C17 H17 . . 120.1 ?
    C18 C17 H17 . . 120.1 ?
    N2 C18 C17 . . 123.2(2) ?
    N2 C18 H18 . . 118.4 ?
    C17 C18 H18 . . 118.4 ?
    N2 C19 C15 . . 123.24(17) ?
    N2 C19 C20 . . 117.09(18) ?
    C15 C19 C20 . . 119.66(18) ?
    N3 C20 C12 . . 123.26(18) ?
    N3 C20 C19 . . 118.13(17) ?
    C12 C20 C19 . . 118.59(19) ?
    Mn1 O1W H1WA . . 128.8(17) ?
    Mn1 O1W H1WB . . 122.9(17) ?
    H1WA O1W H1WB . . 108(2) ?
    Mn1 O2W H2WA . . 96(2) ?
    Mn1 O2W H2WB . . 93.0(18) ?
    H2WA O2W H2WB . . 104(2) ?
    C2 O2 Mn1 . 2_666 134.18(16) ?
    H3WA O3W H3WB . . 104(2) ?
    C8 O5 Mn1 . . 140.26(15) ?
    C7 N1 C3 . . 121.96(18) ?
    C7 N1 C1 . . 119.42(17) ?
    C3 N1 C1 . . 118.32(17) ?
    C18 N2 C19 . . 117.50(19) ?
    C18 N2 Mn1 . . 126.40(15) ?
    C19 N2 Mn1 . . 116.08(12) ?
    C9 N3 C20 . . 118.22(18) ?
    C9 N3 Mn1 . . 125.89(16) ?
    C20 N3 Mn1 . . 115.89(12) ?
loop_
    _geom_torsion_atom_site_label_1
    _geom_torsion_atom_site_label_2
    _geom_torsion_atom_site_label_3
    _geom_torsion_atom_site_label_4
    _geom_torsion_site_symmetry_1
    _geom_torsion_site_symmetry_2
    _geom_torsion_site_symmetry_3
    _geom_torsion_site_symmetry_4
    _geom_torsion
    _geom_torsion_publ_flag
    N1 C1 C2 O1 . . . . 178.22(17) ?
    N1 C1 C2 O2 . . . . -2.5(3) ?
    O3 C3 C4 C5 . . . . -179.9(3) ?
    N1 C3 C4 C5 . . . . -0.4(3) ?
    C3 C4 C5 C6 . . . . 0.0(4) ?
    C4 C5 C6 C7 . . . . -0.6(3) ?
    C4 C5 C6 C8 . . . . 178.7(2) ?
    C5 C6 C7 N1 . . . . 1.6(3) ?
    C8 C6 C7 N1 . . . . -177.63(18) ?
    C7 C6 C8 O4 . . . . 172.8(2) ?
    C5 C6 C8 O4 . . . . -6.4(3) ?
    C7 C6 C8 O5 . . . . -6.9(3) ?
    C5 C6 C8 O5 . . . . 173.9(2) ?
    N3 C9 C10 C11 . . . . -1.5(5) ?
    C9 C10 C11 C12 . . . . 0.2(5) ?
    C10 C11 C12 C20 . . . . 0.3(4) ?
    C10 C11 C12 C13 . . . . -177.8(3) ?
    C11 C12 C13 C14 . . . . 176.6(2) ?
    C20 C12 C13 C14 . . . . -1.5(4) ?
    C12 C13 C14 C15 . . . . 1.3(4) ?
    C13 C14 C15 C19 . . . . 0.2(3) ?
    C13 C14 C15 C16 . . . . -179.3(2) ?
    C19 C15 C16 C17 . . . . -0.7(3) ?
    C14 C15 C16 C17 . . . . 178.9(2) ?
    C15 C16 C17 C18 . . . . 1.7(4) ?
    C16 C17 C18 N2 . . . . -1.3(4) ?
    C16 C15 C19 N2 . . . . -0.9(3) ?
    C14 C15 C19 N2 . . . . 179.6(2) ?
    C16 C15 C19 C20 . . . . 178.02(19) ?
    C14 C15 C19 C20 . . . . -1.5(3) ?
    C11 C12 C20 N3 . . . . 0.2(3) ?
    C13 C12 C20 N3 . . . . 178.5(2) ?
    C11 C12 C20 C19 . . . . -178.11(19) ?
    C13 C12 C20 C19 . . . . 0.1(3) ?
    N2 C19 C20 N3 . . . . 1.9(3) ?
    C15 C19 C20 N3 . . . . -177.08(18) ?
    N2 C19 C20 C12 . . . . -179.65(18) ?
    C15 C19 C20 C12 . . . . 1.4(3) ?
    O1 C2 O2 Mn1 . . . 2_666 17.7(3) ?
    C1 C2 O2 Mn1 . . . 2_666 -161.47(15) ?
    O4 C8 O5 Mn1 . . . . 1.0(4) ?
    C6 C8 O5 Mn1 . . . . -179.30(18) ?
    O2 Mn1 O5 C8 2_666 . . . 96.6(3) ?
    O1W Mn1 O5 C8 . . . . -173.3(3) ?
    N2 Mn1 O5 C8 . . . . -84.9(3) ?
    N3 Mn1 O5 C8 . . . . -64.8(4) ?
    O2W Mn1 O5 C8 . . . . 8.3(3) ?
    C6 C7 N1 C3 . . . . -2.2(3) ?
    C6 C7 N1 C1 . . . . -175.7(2) ?
    O3 C3 N1 C7 . . . . -179.1(2) ?
    C4 C3 N1 C7 . . . . 1.5(3) ?
    O3 C3 N1 C1 . . . . -5.4(3) ?
    C4 C3 N1 C1 . . . . 175.09(19) ?
    C2 C1 N1 C7 . . . . 87.7(2) ?
    C2 C1 N1 C3 . . . . -86.1(2) ?
    C17 C18 N2 C19 . . . . -0.3(3) ?
    C17 C18 N2 Mn1 . . . . -178.77(18) ?
    C15 C19 N2 C18 . . . . 1.4(3) ?
    C20 C19 N2 C18 . . . . -177.59(18) ?
    C15 C19 N2 Mn1 . . . . -179.97(16) ?
    C20 C19 N2 Mn1 . . . . 1.1(2) ?
    O5 Mn1 N2 C18 . . . . -9.93(18) ?
    O2 Mn1 N2 C18 2_666 . . . 164.7(2) ?
    O1W Mn1 N2 C18 . . . . 79.51(18) ?
    N3 Mn1 N2 C18 . . . . 176.30(19) ?
    O2W Mn1 N2 C18 . . . . -95.17(18) ?
    O5 Mn1 N2 C19 . . . . 171.54(14) ?
    O2 Mn1 N2 C19 2_666 . . . -13.9(3) ?
    O1W Mn1 N2 C19 . . . . -99.02(14) ?
    N3 Mn1 N2 C19 . . . . -2.23(13) ?
    O2W Mn1 N2 C19 . . . . 86.30(14) ?
    C10 C9 N3 C20 . . . . 2.0(4) ?
    C10 C9 N3 Mn1 . . . . -177.0(2) ?
    C12 C20 N3 C9 . . . . -1.4(3) ?
    C19 C20 N3 C9 . . . . 176.9(2) ?
    C12 C20 N3 Mn1 . . . . 177.73(16) ?
    C19 C20 N3 Mn1 . . . . -3.9(2) ?
    O5 Mn1 N3 C9 . . . . 161.2(2) ?
    O2 Mn1 N3 C9 2_666 . . . -0.9(2) ?
    O1W Mn1 N3 C9 . . . . -91.3(2) ?
    N2 Mn1 N3 C9 . . . . -177.7(2) ?
    O2W Mn1 N3 C9 . . . . 88.7(2) ?
    O5 Mn1 N3 C20 . . . . -17.9(3) ?
    O2 Mn1 N3 C20 2_666 . . . 179.98(15) ?
    O1W Mn1 N3 C20 . . . . 89.60(15) ?
    N2 Mn1 N3 C20 . . . . 3.23(14) ?
    O2W Mn1 N3 C20 . . . . -90.35(15) ?
loop_
    _geom_hbond_atom_site_label_D
    _geom_hbond_atom_site_label_H
    _geom_hbond_atom_site_label_A
    _geom_hbond_site_symmetry_A
    _geom_hbond_distance_DH
    _geom_hbond_distance_HA
    _geom_hbond_distance_DA
    _geom_hbond_angle_DHA
    O1W H1WA O4 1_455 0.831(16) 1.967(18) 2.773(2) 163(3)
    O1W H1WB O3W 2_676 0.822(15) 1.920(15) 2.730(2) 169(3)
    O2W H2WA O4 . 0.807(16) 1.998(15) 2.783(2) 164(2)
    O2W H2WA O5 . 0.807(16) 2.57(3) 2.984(2) 114(2)
    O2W H2WB O1 2_666 0.856(16) 1.959(16) 2.806(2) 170(3)
    O3W H3WA O1 . 0.833(17) 1.962(19) 2.775(2) 165(3)
data_global
_journal_date_recd_electronic     2009-05-08
_journal_date_accepted     2009-05-11
_journal_name_full     'Acta Crystallographica, Section E'
_journal_year     2009
_journal_volume     65
_journal_issue      6
_journal_page_first     m654
_journal_page_last     m654
_journal_paper_category     QM
_journal_coeditor_code     AT2783
_publ_contact_author_name     'Yun-Long Feng'
_publ_contact_author_address
;
  Zhejiang Key Laboratory for Reactive Chemistry on Solid Surfaces,
  Institute of Physical Chemistry,
  Zhejiang Normal University,
  Jinhua, Zhejiang 321004,
  People's Republic of China
;
_publ_contact_author_email     'sky37@zjnu.edu.cn'
_publ_contact_author_fax     '86-579-82282595'
_publ_contact_author_phone     '86-579-82282386'
_publ_section_title
;\
Bis(\m-5-carboxylato-1-carboxylatomethyl-2-oxidopyridinium)-\k^2^<i>O</i>^5^:\
<i>O</i>^1^;\k^2^<i>O</i>^1^:<i>O</i>^5^-[diaqua(phenanthroline-\
\k^2^<i>N</i>,<i>N</i>')manganese(II)] dihydrate
;
loop_
    _publ_author_name
    _publ_author_address
    'Mei-Xiang Jiang'
;
  Zhejiang Key Laboratory for Reactive Chemistry on Solid Surfaces,
  Institute of Physical Chemistry,
  Zhejiang Normal University,
  Jinhua, Zhejiang 321004,
  People's Republic of China
;
    'Yun-Long Feng'
;
  Zhejiang Key Laboratory for Reactive Chemistry on Solid Surfaces,
  Institute of Physical Chemistry,
  Zhejiang Normal University,
  Jinhua, Zhejiang 321004,
  People's Republic of China
;
