# Supplementary material for: Bis(μ-5-carboxyl­ato-1-carboxyl­ato­methyl-2-oxidopyridinium)-κ2 O 5:O 1;κ2 O 1:O 5-[diaqua­(phenan­throline-κ2 N,N′)manganese(II)] dihydrate
Source: Acta Crystallogr Sect E Struct Rep Online. 2009 May 20;65(Pt 6):m654. doi: 10.1107/S1600536809017668 (PMC2969745; doi:10.1107/S1600536809017668)
Supplement: Supplementary file 2 [file e-65-0m654-Isup2.hkl]

# 
# h,k,l, Fc-squared, Fo-squared, sigma(Fo-squared) and status flag 
# 
data_I
_shelx_title ' h in P-1' 
_shelx_refln_list_code          4 
_shelx_F_calc_maximum      154.37 
_exptl_crystal_F_000       498.00 
_reflns_d_resolution_high  0.7688 
 
loop_ 
 _symmetry_equiv_pos_as_xyz 
 'x, y, z' 
 '-x, -y, -z' 
 
_cell_length_a     7.7726 
_cell_length_b     9.9519 
_cell_length_c    15.4113 
_cell_angle_alpha  98.744 
_cell_angle_beta  103.553 
_cell_angle_gamma 110.252 
 
_shelx_F_squared_multiplier     1.000 
 
loop_ 
 _refln_index_h 
 _refln_index_k 
 _refln_index_l 
 _refln_F_squared_calc 
 _refln_F_squared_meas 
 _refln_F_squared_sigma 
 _refln_observed_status 
   2   0   0     1666.49     1725.03     23.61 o 
   3   0   0      428.85      468.47     10.17 o 
   4   0   0      476.59      487.72     13.87 o 
   5   0   0       69.91       76.92      5.33 o 
   6   0   0       93.87      110.26      6.00 o 
   7   0   0       69.87       75.29      4.09 o 
   8   0   0        0.39       -0.36      1.21 o 
   9   0   0       55.76       65.32      6.11 o 
  -9   1   0        4.63        5.98      2.84 o 
  -8   1   0      198.78      223.96     16.86 o 
  -7   1   0        6.08        6.80      1.17 o 
  -6   1   0       27.31       26.64      1.96 o 
  -5   1   0      176.73      170.12      7.30 o 
  -4   1   0     2219.49     2237.77     87.78 o 
  -3   1   0      545.21      558.66     17.66 o 
  -2   1   0       62.49       58.87      3.10 o 
   1   1   0        7.39       11.92      0.70 o 
   2   1   0       44.60       25.93      0.97 o 
   3   1   0      428.79      436.62     12.50 o 
   4   1   0       28.61       25.85      1.35 o 
   5   1   0      152.15      171.16      9.60 o 
   6   1   0       42.73       39.45      2.48 o 
   7   1   0        1.20        1.32      1.31 o 
   8   1   0       33.22       37.22      3.07 o 
  -9   2   0       67.29       70.63      6.05 o 
  -8   2   0      113.52      124.87      9.90 o 
  -7   2   0       15.59       15.65      2.76 o 
  -6   2   0        1.99        1.58      1.42 o 
  -5   2   0     1293.91     1341.10    109.27 o 
  -4   2   0      499.90      482.23     43.57 o 
  -3   2   0      273.92      283.51      8.08 o 
  -2   2   0     4371.35     4826.98     29.05 o 
  -1   2   0     2034.61     2283.12     47.36 o 
   0   2   0      332.85      393.77     17.82 o 
   1   2   0     1635.24     1621.30     69.32 o 
   2   2   0     7969.60     8561.08    274.78 o 
   3   2   0      700.44      785.55     25.32 o 
   4   2   0       29.05       27.60      1.57 o 
   5   2   0       78.99       82.70      3.39 o 
   6   2   0       16.40       20.08      2.13 o 
   7   2   0       56.93       57.59      3.27 o 
   8   2   0       59.07       68.86      4.13 o 
  -9   3   0      294.45      326.82     31.87 o 
  -8   3   0       79.56       81.64      6.59 o 
  -7   3   0        5.16        5.35      1.80 o 
  -6   3   0      484.53      507.93     38.85 o 
  -5   3   0     1111.80     1168.38     75.22 o 
  -4   3   0      395.44      251.42     80.62 o 
  -3   3   0      935.63     1028.04     49.69 o 
  -2   3   0      960.77     1040.41     35.70 o 
  -1   3   0      146.50      148.31      5.53 o 
   0   3   0      140.99      167.24      7.31 o 
   1   3   0      179.15      142.98      8.77 o 
   2   3   0     2835.60     3097.75     65.10 o 
   3   3   0      461.58      470.61     13.57 o 
   4   3   0      691.12      707.26     19.25 o 
   5   3   0      215.85      206.59      6.83 o 
   6   3   0       10.52       13.13      1.94 o 
   7   3   0       28.07       31.69      2.83 o 
  -9   4   0      142.57      135.67     10.71 o 
  -8   4   0       17.62       12.70      5.34 o 
  -7   4   0      162.02      165.15     12.98 o 
  -6   4   0      284.51      302.23     24.17 o 
  -5   4   0      302.23      280.96     14.35 o 
  -4   4   0      194.48      190.27      9.64 o 
  -3   4   0     2155.19     2217.50     78.58 o 
  -2   4   0      203.30      252.56      8.57 o 
  -1   4   0      253.82      263.79      9.37 o 
   0   4   0      505.40      600.56     27.28 o 
   1   4   0      141.07      174.02     10.39 o 
   2   4   0       47.65       50.18      1.54 o 
   3   4   0     1274.45     1253.26     31.29 o 
   4   4   0      149.64      146.03      4.35 o 
   5   4   0       17.73       18.65      2.14 o 
   6   4   0       38.89       42.01      3.02 o 
   7   4   0       78.76       91.48      4.31 o 
  -9   5   0        1.58       -0.11      2.69 o 
  -8   5   0        1.71        0.57      2.44 o 
  -7   5   0      308.24      254.56      9.70 o 
  -6   5   0      442.82      491.16     24.77 o 
  -5   5   0       55.94       54.79      3.73 o 
  -4   5   0      287.36      296.25     26.85 o 
  -3   5   0      227.50      197.30      7.03 o 
  -2   5   0      185.59      219.80      6.40 o 
  -1   5   0      656.69      664.10     33.48 o 
   0   5   0      318.58      400.00     16.57 o 
   1   5   0     1072.44     1134.73     50.63 o 
   2   5   0      488.26      488.98     12.55 o 
   3   5   0      739.63      697.15     20.74 o 
   4   5   0      101.99       91.22      3.90 o 
   5   5   0       40.88       45.40      3.75 o 
   6   5   0       83.64       84.88      5.10 o 
  -9   6   0        9.91        4.02      4.33 o 
  -8   6   0       67.58       69.40      6.34 o 
  -7   6   0      421.93      410.99     46.83 o 
  -6   6   0      124.03      122.42      6.64 o 
  -5   6   0      287.51      209.08     50.41 o 
  -4   6   0       37.91       41.59      2.49 o 
  -3   6   0       13.01       13.98      0.91 o 
  -2   6   0      163.83      150.92      4.94 o 
  -1   6   0     1315.94     1293.54     67.20 o 
   0   6   0      101.99      102.57      5.77 o 
   1   6   0      912.05      930.80     51.85 o 
   2   6   0      162.81      155.81      7.52 o 
   3   6   0        7.24        7.48      1.81 o 
   4   6   0       48.91       49.19      3.81 o 
   5   6   0      259.03      267.85      8.29 o 
   6   6   0       47.56       57.80      4.83 o 
  -9   7   0        3.19        4.68      3.31 o 
  -8   7   0       49.38       37.68      6.92 o 
  -7   7   0        3.25        5.20      2.31 o 
  -6   7   0      347.89      368.70     12.70 o 
  -5   7   0        2.88        2.81      1.33 o 
  -4   7   0       39.82       44.81      3.72 o 
  -3   7   0       51.38       54.18      3.23 o 
  -2   7   0     1002.44     1023.33     41.68 o 
  -1   7   0       47.72       43.27      2.51 o 
   0   7   0      301.26      290.84     17.45 o 
   1   7   0      620.13      607.52     34.03 o 
   2   7   0       38.25       29.63      3.33 o 
   3   7   0       30.02       21.04      3.25 o 
   4   7   0       33.71       35.01      4.87 o 
   5   7   0       61.62       53.72      4.58 o 
  -7   8   0       26.33       32.21      3.64 o 
  -6   8   0      125.66      154.94     13.38 o 
  -5   8   0      208.41      209.63      8.26 o 
  -4   8   0        0.67        0.47      1.08 o 
  -3   8   0      231.63      244.10      9.77 o 
  -2   8   0       90.87       90.99      5.25 o 
  -1   8   0        1.37       -0.03      0.90 o 
   0   8   0      416.25      418.57     22.34 o 
   1   8   0      105.93      103.57      7.29 o 
   2   8   0       24.73       17.13      3.06 o 
   3   8   0       89.09       77.92      5.46 o 
   4   8   0       11.30       12.51      3.14 o 
  -8   9   0        0.46        3.49      4.54 o 
  -7   9   0       18.60       18.80      4.36 o 
  -6   9   0      261.83      272.67     19.49 o 
  -5   9   0       13.44       11.49      2.01 o 
  -4   9   0      310.39      292.73     10.88 o 
  -3   9   0      125.66      121.90      5.72 o 
  -2   9   0        0.92        0.17      1.01 o 
  -1   9   0      624.07      607.73     28.09 o 
   0   9   0       43.53       40.60      2.91 o 
   1   9   0        7.19        4.87      2.13 o 
   2   9   0       25.24       24.37      4.59 o 
   3   9   0      133.98      117.65      6.92 o 
  -8  10   0       24.04       27.92      4.18 o 
  -7  10   0      107.13      111.43     12.38 o 
  -6  10   0        2.88        1.83      2.07 o 
  -5  10   0      154.77      154.94      7.76 o 
  -4  10   0      272.82      274.61     10.91 o 
  -3  10   0       20.13       22.11      2.79 o 
  -2  10   0      125.84      124.88      7.16 o 
  -1  10   0        1.39        1.42      1.25 o 
   0  10   0       22.43       19.14      2.28 o 
   1  10   0       18.49       15.18      3.32 o 
   2  10   0      220.18      190.67     10.85 o 
  -7  11   0       54.17       53.00      5.18 o 
  -6  11   0       19.45       16.27      3.51 o 
  -5  11   0       11.70       13.50      3.03 o 
  -4  11   0      109.68      101.66      3.80 o 
  -3  11   0        2.16        0.68      1.30 o 
  -2  11   0      179.30      162.62      6.88 o 
  -1  11   0        7.40        7.57      1.82 o 
   0  11   0       11.44        9.90      2.95 o 
   1  11   0       89.39       85.71      8.79 o 
  -6  12   0       47.44       47.98      5.25 o 
  -5  12   0       46.70       36.66      4.68 o 
  -4  12   0        1.97        0.65      1.30 o 
  -3  12   0       89.40       86.99      4.02 o 
  -2  12   0      187.39      183.24      9.19 o 
  -1  12   0        2.05        1.07      1.64 o 
   1 -12   1      158.09      148.38      6.28 o 
   2 -12   1       47.34       50.26      3.45 o 
   3 -12   1        0.05        0.76      1.40 o 
   4 -12   1        3.00        2.21      1.61 o 
   5 -12   1       10.21        7.85      2.77 o 
   6 -12   1        7.29        8.02      3.01 o 
  -1 -11   1       11.82        6.97      2.81 o 
   0 -11   1       84.47       72.42      5.38 o 
   1 -11   1        0.33       -0.21      1.30 o 
   2 -11   1       22.66       21.88      2.39 o 
   3 -11   1       85.65       87.31      4.30 o 
   4 -11   1       39.14       34.70      2.81 o 
   5 -11   1       97.58       87.35      5.84 o 
   6 -11   1       42.11       54.04      5.14 o 
   7 -11   1        1.49        3.04      2.34 o 
  -2 -10   1        2.74        0.68      2.60 o 
  -1 -10   1      164.08      145.72      7.16 o 
   0 -10   1      108.14      103.35      5.90 o 
   1 -10   1      173.73      171.00      7.73 o 
   2 -10   1        0.94        0.99      1.17 o 
   3 -10   1      185.30      182.43      7.45 o 
   4 -10   1       80.32       82.46      6.30 o 
   5 -10   1       51.91       55.02      6.06 o 
   6 -10   1      100.70       98.26      8.11 o 
   7 -10   1        2.88       -0.22      1.92 o 
   8 -10   1        8.23        7.75      5.26 o 
  -3  -9   1       15.80       14.12      5.70 o 
  -2  -9   1      206.71      189.17      9.85 o 
  -1  -9   1      144.78      135.79      9.38 o 
   0  -9   1        5.28        2.27      1.25 o 
   1  -9   1        1.82        1.13      1.11 o 
   2  -9   1      219.64      209.15      9.85 o 
   3  -9   1      113.21      114.62      4.71 o 
   4  -9   1       14.52       13.87      2.03 o 
   5  -9   1      664.88      729.39     57.38 o 
   6  -9   1       23.62       22.58      3.34 o 
   7  -9   1      143.28      160.49     10.35 o 
   8  -9   1       65.64       74.97      9.74 o 
  -4  -8   1        8.00        5.68      2.59 o 
  -3  -8   1       16.39       15.38      3.12 o 
  -2  -8   1       11.70        7.70      2.35 o 
  -1  -8   1       66.47       67.41      3.71 o 
   0  -8   1      191.17      188.15     11.74 o 
   1  -8   1      468.39      445.14     23.32 o 
   2  -8   1       58.85       59.81      2.97 o 
   3  -8   1      324.42      323.90     15.49 o 
   4  -8   1      570.55      588.88     30.29 o 
   5  -8   1      311.94      336.29     23.89 o 
   6  -8   1        0.90        0.36      1.44 o 
   7  -8   1      150.08      173.83      9.66 o 
  -5  -7   1        1.62        1.21      1.98 o 
  -4  -7   1        0.79        1.06      1.87 o 
  -3  -7   1        1.73        1.67      1.60 o 
  -2  -7   1        5.38        4.28      1.52 o 
  -1  -7   1        0.66        0.27      0.85 o 
   0  -7   1      952.94      940.17     45.15 o 
   1  -7   1     1385.57     1397.72     68.38 o 
   2  -7   1        0.85        0.81      0.78 o 
   3  -7   1      589.15      614.40     24.80 o 
   4  -7   1       25.56       26.11      2.30 o 
   5  -7   1       48.02       50.14      3.45 o 
   6  -7   1       89.97      101.95     10.36 o 
   7  -7   1      487.61      501.69     97.99 o 
   8  -7   1       67.52       48.91      7.86 o 
   9  -7   1       23.20       21.97      7.03 o 
  -6  -6   1       14.91       12.74      2.89 o 
  -5  -6   1       21.23       26.02      3.35 o 
  -4  -6   1      275.65      263.68      8.42 o 
  -3  -6   1      147.82      147.91      6.03 o 
  -2  -6   1       51.65       41.04      4.37 o 
  -1  -6   1      513.64      559.87     30.58 o 
   0  -6   1      794.32      828.46     42.38 o 
   1  -6   1      218.84      229.86     10.99 o 
   2  -6   1     1320.51     1419.65     61.79 o 
   3  -6   1      586.66      609.31     24.19 o 
   4  -6   1       24.07       27.18      2.28 o 
   5  -6   1       81.46       78.19      9.40 o 
   6  -6   1     1249.56     1309.63     88.46 o 
   7  -6   1        7.04        5.73      2.29 o 
   8  -6   1       19.63       19.85      4.30 o 
   9  -6   1       30.89       24.65      5.07 o 
  -6  -5   1        0.25        0.94      1.52 o 
  -5  -5   1      815.30      824.15     17.70 o 
  -4  -5   1        2.97        1.12      1.21 o 
  -3  -5   1      116.08      104.06      3.48 o 
  -2  -5   1      261.91      273.66     10.09 o 
  -1  -5   1     1525.59     1507.84     66.83 o 
   0  -5   1      334.22      351.21     18.07 o 
   1  -5   1      601.99      583.06     27.88 o 
   2  -5   1     3596.14     3717.34    105.09 o 
   3  -5   1      453.41      437.71     14.10 o 
   4  -5   1        4.83        4.60      0.86 o 
   5  -5   1       28.93       33.64      1.85 o 
   6  -5   1       15.30       16.15      2.02 o 
   7  -5   1       29.14       30.73      4.36 o 
   8  -5   1       26.73       29.88      4.77 o 
   9  -5   1       53.26       50.31      6.42 o 
  -7  -4   1        0.55        0.35      1.45 o 
  -6  -4   1      103.37      108.96      4.95 o 
  -5  -4   1      111.29      106.99      3.86 o 
  -4  -4   1      283.73      282.31      5.39 o 
  -3  -4   1        0.81        0.28      0.65 o 
  -2  -4   1     1271.42     1278.53     33.73 o 
  -1  -4   1      728.39      692.89     26.85 o 
   0  -4   1       48.49       51.73      2.99 o 
   1  -4   1        6.60        3.76      0.60 o 
   2  -4   1      308.68      308.64      7.63 o 
   3  -4   1      852.32      979.97     65.64 o 
   4  -4   1      137.40      141.00     10.79 o 
   5  -4   1     1128.60     1191.36     89.01 o 
   6  -4   1      178.38      168.10     14.39 o 
   7  -4   1       29.98       26.00      4.10 o 
   8  -4   1       45.15       38.93      5.24 o 
   9  -4   1       16.77       17.10      3.70 o 
  -8  -3   1       34.28       40.87      4.46 o 
  -7  -3   1        0.03       -0.24      1.25 o 
  -6  -3   1      131.75      141.03      5.00 o 
  -5  -3   1      118.42      109.42      3.63 o 
  -4  -3   1       41.36       50.78      2.20 o 
  -3  -3   1     1447.94     1472.92     38.06 o 
  -2  -3   1       18.34       11.12      0.89 o 
  -1  -3   1      237.00      242.49      6.64 o 
   0  -3   1     1435.67     1539.71     75.31 o 
   1  -3   1     2611.87     2799.26    115.80 o 
   2  -3   1      189.22      235.29     13.73 o 
   3  -3   1      439.81      447.11     26.28 o 
   4  -3   1     2558.72     2635.87    177.20 o 
   5  -3   1      758.32      789.79     66.72 o 
   6  -3   1      184.49      173.76     16.02 o 
   7  -3   1       16.87       18.01      2.90 o 
   8  -3   1        9.44       12.93      3.05 o 
   9  -3   1       86.96       85.83      6.38 o 
  -8  -2   1        3.05        2.70      1.73 o 
  -7  -2   1      163.37      180.83      8.84 o 
  -6  -2   1      241.59      254.01      9.75 o 
  -5  -2   1       36.85       38.91      2.28 o 
  -4  -2   1     1008.53     1070.64     45.43 o 
  -3  -2   1      800.16      797.06     21.12 o 
  -2  -2   1      100.60      120.17      3.64 o 
  -1  -2   1     2061.88     2161.45     79.15 o 
   0  -2   1      112.95      127.65      6.55 o 
   1  -2   1      566.32      598.88      6.81 o 
   2  -2   1      555.63      590.86      8.96 o 
   3  -2   1      604.82      605.74     11.23 o 
   4  -2   1      106.88       99.54      6.88 o 
   5  -2   1        7.15        4.20      1.25 o 
   6  -2   1      270.84      245.26     24.21 o 
   7  -2   1        5.40        3.87      1.75 o 
   8  -2   1        0.02        0.44      2.04 o 
   9  -2   1       74.65       82.72      8.40 o 
  -8  -1   1      134.31      155.60      9.66 o 
  -7  -1   1      163.15      192.22      8.42 o 
  -6  -1   1      202.52      213.45      9.93 o 
  -5  -1   1       33.05       36.72      1.99 o 
  -4  -1   1      581.16      599.22     23.77 o 
  -3  -1   1        4.25        4.22      0.68 o 
  -2  -1   1       23.84       30.81      1.25 o 
  -1  -1   1      105.89      138.35      4.13 o 
   1  -1   1       26.97       20.03      1.55 o 
   2  -1   1     2788.35     2876.95     70.66 o 
   3  -1   1        2.77        1.21      0.38 o 
   4  -1   1       11.07        9.42      0.81 o 
   5  -1   1      413.88      400.34     29.98 o 
   6  -1   1      203.99      213.36     12.62 o 
   7  -1   1      511.68      566.72     28.17 o 
   8  -1   1      176.62      169.79     11.72 o 
   9  -1   1       24.81       29.53      4.41 o 
  -9   0   1        2.24        0.53      2.05 o 
  -8   0   1       79.03       97.98      4.50 o 
  -7   0   1      229.41      248.82     13.37 o 
  -6   0   1      184.09      208.02     14.09 o 
  -5   0   1      576.73      570.47     36.66 o 
  -4   0   1     1841.15     1891.19     82.45 o 
  -3   0   1      141.15      136.59      5.74 o 
  -2   0   1        8.87       10.67      0.88 o 
   1   0   1     6532.24     6578.75     32.64 o 
   2   0   1     6033.55     6255.56     86.63 o 
   3   0   1      688.66      741.96     15.51 o 
   4   0   1      286.23      246.21      6.80 o 
   5   0   1      113.59      118.13      4.16 o 
   6   0   1       11.44       14.81      1.79 o 
   7   0   1       14.67       14.42      1.95 o 
   8   0   1       85.25      100.38      4.33 o 
  -9   1   1       20.59       22.60      3.32 o 
  -8   1   1       10.12       13.00      2.61 o 
  -7   1   1       16.83       14.68      2.77 o 
  -6   1   1      931.26      982.84     60.91 o 
  -5   1   1      605.57      634.64     31.02 o 
  -4   1   1      260.90      307.98     11.80 o 
  -3   1   1       42.56       46.93      2.15 o 
  -2   1   1     2180.51     2540.39     92.76 o 
  -1   1   1       42.33       60.42      2.38 o 
   0   1   1     8021.50     8867.07    327.11 o 
   1   1   1      315.21      341.37     16.73 o 
   2   1   1      170.48      227.90      4.55 o 
   3   1   1      781.52      790.32     21.88 o 
   4   1   1      267.17      288.68      9.57 o 
   5   1   1      154.69      161.59      7.06 o 
   6   1   1       44.74       43.37      2.72 o 
   7   1   1      247.10      282.20     12.38 o 
   8   1   1       41.71       45.45      3.49 o 
  -9   2   1        4.44        3.66      2.64 o 
  -8   2   1       42.28       49.06      4.61 o 
  -7   2   1       11.71       10.72      2.45 o 
  -6   2   1      135.06      126.78     11.04 o 
  -5   2   1       92.78      107.28      6.40 o 
  -4   2   1      590.98      641.94     38.96 o 
  -3   2   1      867.94      897.03     28.81 o 
  -2   2   1    15849.02    17163.90    321.19 o 
  -1   2   1     4763.54     5416.69     30.39 o 
   0   2   1      342.73      390.59      4.22 o 
   1   2   1       42.36       29.68      0.93 o 
   2   2   1      187.58      184.13      4.92 o 
   3   2   1     1041.77     1107.48     34.53 o 
   4   2   1      769.39      776.42     28.21 o 
   5   2   1      107.76      106.92      4.85 o 
   6   2   1      243.14      249.40      8.53 o 
   7   2   1       28.77       32.47      2.70 o 
   8   2   1        1.01        0.74      1.73 o 
  -9   3   1       61.08       61.64      6.90 o 
  -8   3   1       13.26       14.76      2.96 o 
  -7   3   1       68.34       74.43      7.73 o 
  -6   3   1      566.79      550.00     51.17 o 
  -5   3   1      151.07      173.48     12.79 o 
  -4   3   1     3341.96     3299.34    200.22 o 
  -3   3   1     2490.55     2715.51     90.07 o 
  -2   3   1      557.65      650.98      8.49 o 
  -1   3   1      312.65      319.25      8.42 o 
   0   3   1       48.07       47.86      2.00 o 
   1   3   1        0.56        0.88      0.35 o 
   2   3   1     1168.29     1192.66     37.77 o 
   3   3   1     1036.30     1050.81     31.85 o 
   4   3   1        0.23       -0.11      0.85 o 
   5   3   1     1223.78     1229.26     31.40 o 
   6   3   1       24.88       30.70      2.59 o 
   7   3   1       41.80       43.75      3.24 o 
  -9   4   1       19.24       10.16      6.90 o 
  -8   4   1       72.40       75.45      5.10 o 
  -7   4   1      191.89      188.43     18.62 o 
  -6   4   1      118.84      132.70     10.48 o 
  -5   4   1        9.32       12.80      1.39 o 
  -4   4   1      247.26      215.55     49.96 o 
  -3   4   1      214.75      237.96      5.15 o 
  -2   4   1     3218.39     3602.68     94.88 o 
  -1   4   1     1012.19      945.27     37.91 o 
   0   4   1        2.56        1.49      0.45 o 
   1   4   1     1265.06     1204.46     55.61 o 
   2   4   1      120.84      110.34      4.06 o 
   3   4   1       13.45       12.29      1.26 o 
   4   4   1       39.55       39.47      2.43 o 
   5   4   1      370.34      360.89      7.70 o 
   6   4   1       27.35       31.68      2.83 o 
   7   4   1       35.34       44.52      3.41 o 
  -9   5   1       50.33       26.15     18.67 o 
  -8   5   1       19.18       11.45      5.98 o 
  -7   5   1      102.53       75.66     20.06 o 
  -6   5   1      105.12       80.46     12.92 o 
  -5   5   1      248.31      202.91     28.52 o 
  -4   5   1       52.69       38.16     10.12 o 
  -3   5   1     3386.07     3913.68    113.96 o 
  -2   5   1      795.54      759.91     17.98 o 
  -1   5   1      177.71      169.53      5.57 o 
   0   5   1      215.38      248.55     10.17 o 
   1   5   1       41.83       29.64      3.33 o 
   2   5   1       59.87       58.04      2.44 o 
   3   5   1        1.79        2.01      1.18 o 
   4   5   1      568.50      553.62     11.04 o 
   5   5   1      119.26      118.22      5.47 o 
   6   5   1        4.98        1.44      2.03 o 
  -9   6   1      154.31       80.86     53.48 o 
  -8   6   1       96.15       45.30     25.68 o 
  -7   6   1      423.12      371.65     58.66 o 
  -6   6   1       72.83       58.44      9.14 o 
  -5   6   1      106.52       68.30     22.03 o 
  -4   6   1       93.11       87.33      3.44 o 
  -3   6   1      185.77      213.18      7.03 o 
  -2   6   1        3.32        3.20      0.81 o 
  -1   6   1      119.62      115.06      3.76 o 
   0   6   1     1133.98     1129.98     63.06 o 
   1   6   1      721.10      725.09     48.36 o 
   2   6   1      388.05      351.78     15.20 o 
   3   6   1      327.65      288.86      7.51 o 
   4   6   1       82.76       81.48      4.64 o 
   5   6   1       59.57       67.50      4.74 o 
  -9   7   1      100.97      101.42     10.84 o 
  -7   7   1      237.30      288.77     16.76 o 
  -6   7   1       14.66       15.91      2.20 o 
  -5   7   1      189.75      188.91      9.43 o 
  -4   7   1       81.51       83.96      4.64 o 
  -3   7   1      186.28      191.31      6.43 o 
  -2   7   1      336.24      357.83     14.79 o 
  -1   7   1      638.24      622.44     31.70 o 
   0   7   1     1275.80     1306.50     76.56 o 
   1   7   1        2.53        2.60      0.99 o 
   2   7   1      222.89      180.46      6.99 o 
   3   7   1       32.60       34.99      3.91 o 
   4   7   1        5.24        5.76      2.44 o 
   5   7   1        1.23        0.96      2.38 o 
  -7   8   1        4.68        4.28      1.98 o 
  -6   8   1       48.67       47.54      3.38 o 
  -5   8   1       52.97       50.70      3.40 o 
  -4   8   1      344.66      367.53     17.02 o 
  -3   8   1      200.31      202.54      8.77 o 
  -2   8   1      154.46      156.97      8.24 o 
  -1   8   1      531.84      546.34     28.54 o 
   0   8   1       15.57       15.23      1.67 o 
   1   8   1       42.75       44.87      3.03 o 
   2   8   1      119.12       99.16      5.72 o 
   3   8   1       37.74       28.92      4.04 o 
   4   8   1       11.38        7.93      3.03 o 
  -8   9   1       45.34       61.00      5.06 o 
  -7   9   1        3.94        5.34      2.24 o 
  -6   9   1       89.23       94.92      4.71 o 
  -5   9   1      656.08      643.62     28.22 o 
  -4   9   1       39.18       42.11      3.09 o 
  -3   9   1      383.14      394.80     17.18 o 
  -2   9   1       32.65       32.09      2.34 o 
  -1   9   1      393.07      382.25     20.78 o 
   0   9   1       12.87       15.83      1.97 o 
   1   9   1      152.09      142.79      8.62 o 
   2   9   1       39.89       36.89      4.43 o 
   3   9   1        1.34        0.45      2.30 o 
  -8  10   1       28.33       32.62      4.33 o 
  -7  10   1       23.96       25.82      3.82 o 
  -6  10   1      300.12      316.80     21.48 o 
  -5  10   1       55.52       48.15      4.07 o 
  -4  10   1      102.02      100.46      3.26 o 
  -3  10   1       34.60       31.66      2.42 o 
  -2  10   1      295.87      306.30     11.09 o 
  -1  10   1       13.70       12.16      1.90 o 
   0  10   1        8.35        4.99      1.92 o 
   1  10   1        2.85        2.54      2.24 o 
   2  10   1        6.61        7.25      3.59 o 
  -7  11   1       10.94       12.81      3.45 o 
  -6  11   1       70.97       70.80      6.79 o 
  -5  11   1        0.91        1.13      1.43 o 
  -4  11   1       94.92       93.15      5.21 o 
  -3  11   1       44.60       42.61      2.95 o 
  -2  11   1        2.49        1.72      1.43 o 
  -1  11   1       13.92       15.52      2.27 o 
   0  11   1       42.02       40.05      4.66 o 
  -6  12   1       20.55       19.16      3.75 o 
  -5  12   1       27.45       28.14      3.19 o 
  -4  12   1      109.85      111.42      4.44 o 
  -3  12   1       21.00       18.20      2.41 o 
  -2  12   1       88.96       86.35      4.90 o 
  -1  12   1       55.24       56.76      4.17 o 
   1 -12   2        9.26        7.92      2.21 o 
   2 -12   2      227.13      229.23     10.03 o 
   3 -12   2       35.38       32.17      3.38 o 
   4 -12   2      179.39      190.09     10.33 o 
   5 -12   2        0.51       -0.31      2.06 o 
   6 -12   2       47.25       43.37      4.94 o 
  -1 -11   2       66.44       61.40      5.52 o 
   0 -11   2       33.22       25.80      3.29 o 
   1 -11   2      290.12      278.97     11.36 o 
   2 -11   2        4.97        5.14      1.57 o 
   3 -11   2       17.62       15.34      2.05 o 
   4 -11   2        3.99        2.79      1.28 o 
   5 -11   2      192.55      183.22     17.79 o 
   6 -11   2        3.56        5.16      2.48 o 
   7 -11   2        0.95        0.66      2.34 o 
  -2 -10   2       76.57       71.30      7.12 o 
  -1 -10   2       42.58       37.53      4.25 o 
   0 -10   2      114.36      106.10      4.51 o 
   1 -10   2       66.00       71.53      3.59 o 
   2 -10   2       70.58       67.57      3.43 o 
   3 -10   2       19.63       19.49      1.96 o 
   4 -10   2      142.85      132.53      7.73 o 
   5 -10   2      201.83      202.68     17.63 o 
   6 -10   2       25.19       27.79      3.82 o 
   7 -10   2        8.19       10.45      2.97 o 
   8 -10   2       21.93       17.65      6.75 o 
  -4  -9   2        0.08        1.10      2.89 o 
  -3  -9   2       97.70       85.60      7.39 o 
  -2  -9   2      220.41      194.57      9.86 o 
  -1  -9   2        7.06        6.10      1.92 o 
   0  -9   2      216.42      209.03      8.65 o 
   1  -9   2       22.49       24.44      2.14 o 
   2  -9   2        1.38        1.03      0.96 o 
   3  -9   2      206.64      202.69      8.85 o 
   4  -9   2      217.62      224.58     16.98 o 
   5  -9   2        5.92        5.41      2.10 o 
   6  -9   2       45.45       45.16      6.43 o 
   7  -9   2      176.70      206.87     21.48 o 
   8  -9   2        0.63       -1.38      3.93 o 
  -4  -8   2       46.49       42.70      4.76 o 
  -3  -8   2       20.23       25.27      3.54 o 
  -2  -8   2       58.19       38.60      4.87 o 
  -1  -8   2      461.35      415.41     11.12 o 
   0  -8   2      245.34      238.19      9.41 o 
   1  -8   2       24.30       24.37      1.94 o 
   2  -8   2      377.29      348.96     13.41 o 
   3  -8   2      421.16      447.02     17.07 o 
   4  -8   2        2.38        4.14      1.35 o 
   5  -8   2      593.12      642.40     48.31 o 
   6  -8   2       25.08       26.94      3.82 o 
   7  -8   2      104.87      102.36     10.24 o 
  -5  -7   2      114.92      121.48      6.03 o 
  -4  -7   2      103.36      114.44      6.32 o 
  -3  -7   2        0.41        2.29      1.72 o 
  -2  -7   2       30.07       28.59      2.73 o 
  -1  -7   2      188.04      177.72      7.65 o 
   0  -7   2      602.77      610.34     28.72 o 
   1  -7   2       19.73       17.86      1.55 o 
   2  -7   2      419.90      402.71     18.92 o 
   3  -7   2      619.76      710.08     28.72 o 
   4  -7   2      481.43      586.71     29.69 o 
   5  -7   2      110.31      124.52      7.01 o 
   6  -7   2       12.61       15.43      2.21 o 
   7  -7   2      128.96      137.79      8.77 o 
   8  -7   2       21.71       26.72      6.58 o 
   9  -7   2      102.04      112.93     11.95 o 
  -6  -6   2       38.70       44.78      4.29 o 
  -5  -6   2      173.05      180.86      6.76 o 
  -4  -6   2        0.20       -0.35      1.26 o 
  -3  -6   2        8.59        8.15      1.78 o 
  -2  -6   2      118.42      108.27      3.63 o 
  -1  -6   2      550.95      529.13     16.59 o 
   0  -6   2        2.77        1.44      0.66 o 
   1  -6   2     2019.92     1976.53     96.23 o 
   2  -6   2     1361.96     1412.71     53.88 o 
   3  -6   2      132.92      149.41      7.06 o 
   4  -6   2      346.65      380.89     17.82 o 
   5  -6   2        4.88        6.38      1.48 o 
   6  -6   2      146.88      141.46     10.53 o 
   7  -6   2       62.44       57.07      4.40 o 
   8  -6   2      206.18      199.96      9.74 o 
   9  -6   2        2.25        2.15      3.05 o 
  -7  -5   2        8.32        7.15      2.33 o 
  -6  -5   2       11.28       12.81      2.33 o 
  -5  -5   2      391.32      409.90      8.86 o 
  -4  -5   2      725.74      705.53     13.78 o 
  -3  -5   2      953.55      922.01     20.64 o 
  -2  -5   2      185.07      170.58      7.11 o 
  -1  -5   2      151.10      170.17      4.09 o 
   0  -5   2     2028.72     2023.13     91.75 o 
   1  -5   2      646.00      600.24     30.36 o 
   2  -5   2      338.66      380.45     11.57 o 
   3  -5   2        7.80        7.33      1.39 o 
   4  -5   2      377.09      327.94     57.34 o 
   5  -5   2       16.20       16.34      2.45 o 
   6  -5   2      272.10      226.87      8.50 o 
   7  -5   2        0.56        0.02      2.08 o 
   8  -5   2       16.07       22.77      4.55 o 
   9  -5   2        4.61        4.19      3.31 o 
  -7  -4   2       36.09       42.20      3.26 o 
  -6  -4   2      168.09      185.92      5.32 o 
  -5  -4   2        8.91        9.28      1.63 o 
  -4  -4   2      405.19      387.70     11.30 o 
  -3  -4   2     1157.34     1227.44     29.19 o 
  -2  -4   2      320.47      367.62     11.08 o 
  -1  -4   2      103.84      118.35      2.91 o 
   0  -4   2       98.60      114.28      5.98 o 
   1  -4   2      346.71      319.29     12.20 o 
   2  -4   2      212.54      205.89      9.48 o 
   3  -4   2      251.80      236.11     18.97 o 
   4  -4   2      483.05      482.11     27.84 o 
   5  -4   2      739.12      834.14     64.35 o 
   6  -4   2      125.96       99.52      5.96 o 
   7  -4   2        5.70        4.15      2.37 o 
   8  -4   2       30.79       30.21      3.99 o 
   9  -4   2       29.40       32.26      4.52 o 
  -8  -3   2       66.38       62.16     10.51 o 
  -7  -3   2       73.13       83.51      3.82 o 
  -6  -3   2       81.85       82.85      3.51 o 
  -5  -3   2       28.91       27.25      2.14 o 
  -4  -3   2      680.94      703.36     22.77 o 
  -3  -3   2      338.97      331.38     10.21 o 
  -1  -3   2     1699.51     1802.51     49.79 o 
   0  -3   2      396.36      407.27     21.28 o 
   1  -3   2      818.72      817.64     49.02 o 
   2  -3   2      725.40      806.66     34.46 o 
   3  -3   2      546.74      550.61     12.14 o 
   4  -3   2      101.05      101.85      8.87 o 
   5  -3   2     1264.26     1281.97    103.50 o 
   6  -3   2      428.38      423.19     31.66 o 
   7  -3   2       33.84       30.78      3.61 o 
   8  -3   2      177.22      180.79     16.06 o 
   9  -3   2        0.26       -1.68      2.09 o 
  -8  -2   2       72.87       90.50      5.51 o 
  -7  -2   2       29.92       30.13      2.79 o 
  -6  -2   2       13.04       12.28      1.74 o 
  -5  -2   2      344.98      371.57     16.53 o 
  -4  -2   2      541.03      519.00     20.02 o 
  -3  -2   2       14.98       12.08      0.93 o 
  -2  -2   2     3427.12     3618.67    176.22 o 
  -1  -2   2     1220.10     1283.48     34.15 o 
   0  -2   2     4294.62     4104.04     25.67 o 
   1  -2   2     3825.10     3841.73     22.96 o 
   2  -2   2     1017.47      995.49     52.15 o 
   3  -2   2      660.78      675.03     22.56 o 
   4  -2   2     4503.06     4750.24    254.74 o 
   5  -2   2      621.71      587.38     44.73 o 
   6  -2   2        0.25       -0.08      1.01 o 
   7  -2   2      368.27      340.10     31.00 o 
   8  -2   2      104.39      114.11      6.50 o 
   9  -2   2        3.95        3.26      2.70 o 
  -8  -1   2      158.61      194.22      7.08 o 
  -7  -1   2        2.96        4.32      1.46 o 
  -6  -1   2      192.93      192.87     10.17 o 
  -5  -1   2      158.76      172.63      8.84 o 
  -4  -1   2     1043.14     1197.50     47.77 o 
  -3  -1   2      813.03      934.29     45.23 o 
  -2  -1   2        1.49        4.57      0.65 o 
  -1  -1   2        8.68        7.74      0.74 o 
   0  -1   2      310.25      278.25      5.26 o 
   1  -1   2      487.18      454.82     10.10 o 
   2  -1   2      291.86      307.94      3.81 o 
   3  -1   2     1350.44     1430.26     40.76 o 
   4  -1   2     1059.89     1088.40     32.57 o 
   5  -1   2       61.06       64.63      3.67 o 
   6  -1   2       35.77       35.68      2.21 o 
   7  -1   2      571.24      618.12     45.13 o 
   8  -1   2       93.52       88.07      5.86 o 
  -9   0   2       53.89       39.05     13.79 o 
  -8   0   2        0.01       -1.09      1.09 o 
  -7   0   2       35.48       43.40      3.52 o 
  -6   0   2      301.07      349.74     22.71 o 
  -5   0   2      366.21      380.34     23.54 o 
  -4   0   2       48.47       42.48      1.72 o 
  -3   0   2     1008.17      917.43     47.06 o 
  -2   0   2     1798.38     2061.40     20.36 o 
  -1   0   2    12339.08    11607.68    122.28 o 
   0   0   2      100.23      133.79      3.65 o 
   1   0   2     4963.82     4914.11     26.09 o 
   2   0   2      181.20      188.60      3.06 o 
   3   0   2      928.06      978.19     28.85 o 
   4   0   2       40.41       35.65      1.57 o 
   5   0   2       53.17       60.97      2.99 o 
   6   0   2      275.14      290.56     14.33 o 
   7   0   2      514.91      572.60     29.66 o 
   8   0   2        2.64        2.44      1.60 o 
  -9   1   2        5.33        2.48      1.58 o 
  -8   1   2        0.18       -0.97      1.80 o 
  -7   1   2      113.01      124.01      8.21 o 
  -6   1   2      111.00      113.38      6.62 o 
  -5   1   2     1265.44     1319.36     47.64 o 
  -4   1   2      620.56      620.54     24.92 o 
  -3   1   2       97.38      131.28     15.52 o 
  -2   1   2     1366.66     1593.20    100.37 o 
  -1   1   2     3614.10     4229.82     84.05 o 
   0   1   2     2418.12     2565.43     49.13 o 
   1   1   2     4179.56     4439.99    164.45 o 
   2   1   2     3026.14     3108.45     51.93 o 
   3   1   2      198.06      200.95      6.86 o 
   4   1   2        1.48        1.03      0.60 o 
   5   1   2      176.37      164.72      7.86 o 
   6   1   2      747.15      791.11     32.86 o 
   7   1   2       13.20       13.08      2.11 o 
   8   1   2       38.49       42.61      3.74 o 
  -9   2   2        0.31       -0.74      1.42 o 
  -8   2   2        4.89        3.95      2.07 o 
  -7   2   2        1.57        2.04      1.45 o 
  -6   2   2       24.05       21.98      2.28 o 
  -5   2   2      439.36      428.41     24.17 o 
  -4   2   2      198.98      184.27     11.12 o 
  -3   2   2      371.76      420.91      8.93 o 
  -2   2   2    22715.86    23840.73    869.21 o 
  -1   2   2      273.91      308.53      4.05 o 
   0   2   2      544.09      609.13     35.77 o 
   1   2   2      675.76      716.36     31.34 o 
   2   2   2     2523.09     2680.59     75.48 o 
   3   2   2      787.31      830.83     19.17 o 
   4   2   2        3.42        2.99      0.83 o 
   5   2   2        3.87        2.83      1.29 o 
   6   2   2       27.85       27.30      2.38 o 
   7   2   2       46.10       48.71      3.18 o 
  -9   3   2       31.85       23.01     12.13 o 
  -8   3   2       84.41       69.24     18.45 o 
  -7   3   2        0.99        0.58      1.35 o 
  -6   3   2       53.57       53.08      4.59 o 
  -5   3   2      664.34      778.65     49.72 o 
  -4   3   2      700.73      595.50    119.20 o 
  -3   3   2     3668.11     4139.00     66.73 o 
  -2   3   2     8822.67    10623.34     82.63 o 
  -1   3   2      160.10      168.45      5.47 o 
   0   3   2      172.48      191.74      8.74 o 
   1   3   2     3203.68     3417.36    147.10 o 
   2   3   2      267.56      271.90     10.45 o 
   3   3   2     1232.51     1223.03     39.10 o 
   4   3   2      200.00      174.82      4.88 o 
   5   3   2      448.57      461.77     10.54 o 
   6   3   2       41.66       44.94      3.04 o 
   7   3   2      148.60      156.92      5.26 o 
  -9   4   2       39.13       20.76     12.72 o 
  -8   4   2        0.03       -0.08      0.96 o 
  -7   4   2       16.89       13.45      5.57 o 
  -6   4   2      770.38      696.65    106.46 o 
  -5   4   2       41.34       32.79      6.14 o 
  -4   4   2      181.82      162.09     36.32 o 
  -3   4   2     4010.31     4444.42     25.24 o 
  -2   4   2       60.94       58.85      2.09 o 
  -1   4   2     1106.99     1202.61     46.75 o 
   0   4   2      523.69      479.95     19.78 o 
   1   4   2      880.97      976.25     42.43 o 
   2   4   2        0.10        0.32      0.54 o 
   3   4   2      508.46      489.62     13.54 o 
   4   4   2      238.97      232.16      8.33 o 
   5   4   2       47.50       47.33      2.98 o 
   6   4   2       14.37       14.85      2.21 o 
 -10   5   2        0.59        0.14      3.08 o 
  -9   5   2        8.91        4.14      4.63 o 
  -8   5   2       95.48       62.64     22.73 o 
  -7   5   2      815.77      605.88    175.65 o 
  -6   5   2        0.48       -0.15      0.74 o 
  -5   5   2       70.88       45.56      9.46 o 
  -4   5   2      144.85      117.81     49.06 o 
  -3   5   2     1291.36     1624.75     10.03 o 
  -2   5   2       17.18       16.39      1.29 o 
  -1   5   2      142.37      141.21      5.82 o 
   0   5   2     1952.78     2096.47     95.36 o 
   1   5   2        3.59        2.27      0.66 o 
   2   5   2      115.62      110.48      3.23 o 
   3   5   2       10.75       10.50      1.73 o 
   4   5   2        2.12        0.70      1.30 o 
   5   5   2       61.21       52.24      4.08 o 
   6   5   2       59.33       61.22      4.71 o 
  -9   6   2        5.73        1.43      1.85 o 
  -8   6   2      164.55      120.00     45.05 o 
  -7   6   2      617.10      526.49     83.95 o 
  -6   6   2       27.01       22.37      5.80 o 
  -5   6   2       32.19       17.21      6.77 o 
  -4   6   2      142.35      144.54      7.42 o 
  -3   6   2       26.66       30.08      2.71 o 
  -2   6   2       28.56       22.96      1.55 o 
  -1   6   2      750.94      716.92     36.14 o 
   0   6   2       15.78       13.37      1.30 o 
   1   6   2      321.33      288.84     26.85 o 
   2   6   2      108.25      101.66      7.46 o 
   3   6   2       50.10       46.24      4.14 o 
   4   6   2      133.84      129.41      5.71 o 
   5   6   2      267.26      290.64      8.90 o 
  -9   7   2       51.63       39.89      8.24 o 
  -7   7   2        1.22        1.65      1.55 o 
  -6   7   2      722.92      785.72     35.90 o 
  -5   7   2      498.48      523.35     17.67 o 
  -4   7   2       71.70       86.41      3.79 o 
  -3   7   2        0.94        1.62      0.82 o 
  -2   7   2       22.06       28.24      1.86 o 
  -1   7   2      221.37      219.83     10.13 o 
   0   7   2      166.09      165.94      7.22 o 
   1   7   2      326.61      309.51     15.39 o 
   2   7   2       72.87       65.12      4.57 o 
   3   7   2       81.27       65.95      5.09 o 
   4   7   2       66.01       51.52      5.04 o 
  -8   8   2        5.26        7.25      3.76 o 
  -7   8   2       24.36       29.63      3.04 o 
  -6   8   2       76.53       78.78      4.15 o 
  -5   8   2       53.46       62.41      3.65 o 
  -4   8   2        0.81        0.39      1.32 o 
  -3   8   2        5.17        5.68      1.21 o 
  -2   8   2        0.62        1.36      1.03 o 
  -1   8   2        1.01        0.51      1.04 o 
   0   8   2      579.75      597.85     33.15 o 
   1   8   2      240.15      214.65     11.58 o 
   2   8   2       59.35       55.17      4.78 o 
   3   8   2        6.38        3.13      2.15 o 
   4   8   2       91.95      107.80      7.00 o 
  -8   9   2        1.84        1.94      2.15 o 
  -7   9   2        0.57        1.37      1.67 o 
  -6   9   2       31.15       37.89      3.37 o 
  -5   9   2       42.04       33.46      3.17 o 
  -4   9   2     1154.85     1177.11     45.57 o 
  -3   9   2      340.76      332.84     11.31 o 
  -2   9   2      282.44      288.28     14.70 o 
  -1   9   2       37.65       40.37      2.68 o 
   0   9   2      135.97      141.63     10.79 o 
   1   9   2       84.09       72.04      4.60 o 
   2   9   2       47.39       39.59      4.64 o 
   3   9   2       83.54       76.61      6.23 o 
  -8  10   2       34.62       32.70      4.34 o 
  -7  10   2       28.64       29.92      4.05 o 
  -6  10   2       29.90       32.35      3.46 o 
  -5  10   2      192.11      192.10      8.28 o 
  -4  10   2      318.02      342.21     16.24 o 
  -3  10   2       40.07       38.62      2.69 o 
  -2  10   2       15.71       14.26      1.99 o 
  -1  10   2        1.12        1.04      1.27 o 
   0  10   2       28.30       21.09      3.00 o 
   1  10   2       24.41       23.01      3.89 o 
   2  10   2       56.85       52.12      9.63 o 
  -7  11   2        0.04        1.12      2.36 o 
  -6  11   2        2.57        0.89      1.65 o 
  -5  11   2       28.37       25.68      2.95 o 
  -4  11   2       11.36        8.39      1.64 o 
  -3  11   2       37.42       32.10      2.71 o 
  -2  11   2      101.43      101.24      5.94 o 
  -1  11   2        3.73        2.72      1.57 o 
   0  11   2        4.63        6.90      2.81 o 
  -6  12   2       50.08       41.59      5.49 o 
  -5  12   2       32.17       30.28      3.40 o 
  -4  12   2       12.29       11.37      1.93 o 
  -3  12   2      147.15      139.34      8.63 o 
  -2  12   2       11.55       12.85      2.27 o 
   0 -12   3        1.15        1.24      1.90 o 
   1 -12   3       14.64       15.91      2.62 o 
   2 -12   3      182.26      192.64      7.93 o 
   3 -12   3        4.72        4.33      2.09 o 
   4 -12   3      297.48      312.92     12.07 o 
   5 -12   3       11.36        9.00      2.94 o 
   6 -12   3        0.12       -1.98      2.11 o 
  -1 -11   3       10.44        9.55      2.95 o 
   0 -11   3       22.73       22.02      3.05 o 
   1 -11   3      235.11      220.20      7.56 o 
   2 -11   3       31.82       30.31      2.55 o 
   3 -11   3       15.48       13.30      2.34 o 
   4 -11   3       58.15       57.55      2.72 o 
   5 -11   3        0.64        3.09      2.40 o 
   6 -11   3       55.53       52.14      5.06 o 
   7 -11   3       22.43       23.87      4.09 o 
  -3 -10   3       73.75       63.39      7.17 o 
  -2 -10   3        2.35        0.39      2.34 o 
  -1 -10   3      329.38      303.38      8.42 o 
   0 -10   3      159.39      148.93      5.18 o 
   1 -10   3       15.76       14.16      1.93 o 
   2 -10   3      163.74      159.91      4.73 o 
   3 -10   3        8.17       10.62      1.96 o 
   4 -10   3       55.70       54.44      6.02 o 
   5 -10   3       25.23       23.70      3.52 o 
   6 -10   3       53.95       61.23      5.00 o 
   7 -10   3        4.53        5.69      2.53 o 
   8 -10   3       11.89       14.44      6.86 o 
  -4  -9   3       76.50       69.10      7.33 o 
  -3  -9   3        0.66        1.06      2.35 o 
  -2  -9   3       58.94       50.11      5.68 o 
  -1  -9   3      322.64      292.88     10.16 o 
   0  -9   3       30.13       31.05      2.59 o 
   1  -9   3       17.36       17.74      1.88 o 
   2  -9   3       24.33       23.25      1.98 o 
   3  -9   3       14.93       13.48      1.71 o 
   4  -9   3       29.46       30.28      4.16 o 
   5  -9   3      128.77      132.19     14.60 o 
   6  -9   3      181.25      193.94     19.23 o 
   7  -9   3      113.38      113.94      7.49 o 
   8  -9   3       72.07       79.07     10.29 o 
  -5  -8   3      114.16      118.59      7.30 o 
  -4  -8   3        1.50       -0.24      2.20 o 
  -3  -8   3       35.12       34.13      4.93 o 
  -2  -8   3       98.21       84.66      7.16 o 
  -1  -8   3        0.76        0.37      1.28 o 
   0  -8   3      234.41      228.34      8.42 o 
   1  -8   3      851.82      812.05     36.59 o 
   2  -8   3      143.76      127.82      4.45 o 
   3  -8   3       26.73       19.75      2.03 o 
   4  -8   3      177.02      165.26     14.62 o 
   5  -8   3      115.59      134.65      8.37 o 
   6  -8   3      170.09      191.69     16.60 o 
   7  -8   3       64.67       76.85      9.18 o 
   8  -8   3        2.98        2.88      4.37 o 
   9  -8   3       15.19       12.39      6.03 o 
  -5  -7   3        2.73        1.25      2.09 o 
  -4  -7   3        2.08       -1.01      1.50 o 
  -3  -7   3      112.20      106.55      5.49 o 
  -2  -7   3       61.56       55.95      2.96 o 
  -1  -7   3      123.42      124.43      6.32 o 
   0  -7   3      146.94      133.20      5.66 o 
   1  -7   3     1213.01     1229.65     54.06 o 
   2  -7   3       37.09       34.96      1.87 o 
   3  -7   3      212.49      218.22     10.97 o 
   4  -7   3       48.25       32.75     10.62 o 
   5  -7   3        5.05        5.41      1.53 o 
   6  -7   3      337.45      400.17     38.23 o 
   7  -7   3      101.27       98.97     15.69 o 
   8  -7   3       40.15       41.77      7.80 o 
   9  -7   3        3.08        1.38      4.43 o 
  -6  -6   3       30.99       38.86      4.02 o 
  -5  -6   3       14.37       15.95      2.71 o 
  -4  -6   3        0.54        0.72      1.43 o 
  -3  -6   3      450.03      428.97      8.50 o 
  -2  -6   3      161.15      152.75      3.86 o 
  -1  -6   3        7.83        9.48      1.20 o 
   0  -6   3      318.39      302.10      9.50 o 
   1  -6   3       10.16        9.26      1.10 o 
   2  -6   3     1139.91     1189.51     49.96 o 
   3  -6   3     3445.21     3833.32    166.45 o 
   4  -6   3       12.79        9.43      2.72 o 
   5  -6   3      296.74      285.30     34.36 o 
   6  -6   3       61.37       46.31      4.32 o 
   7  -6   3      397.77      348.63     11.72 o 
   8  -6   3        4.11       -0.15      2.61 o 
   9  -6   3       89.71       94.31      7.77 o 
  -7  -5   3       14.93       18.04      2.84 o 
  -6  -5   3       17.60       15.00      2.34 o 
  -5  -5   3       21.50       17.51      2.37 o 
  -4  -5   3      510.24      537.88      9.81 o 
  -3  -5   3       29.85       35.29      2.71 o 
  -2  -5   3     1140.11     1232.97     35.20 o 
  -1  -5   3      713.91      701.67     19.73 o 
   0  -5   3       14.56       12.90      1.21 o 
   1  -5   3      995.77     1003.25     46.83 o 
   2  -5   3     3561.11     3747.49    196.69 o 
   3  -5   3      510.49      532.28     36.30 o 
   4  -5   3        0.29        0.28      0.78 o 
   5  -5   3       94.03       86.25      6.78 o 
   6  -5   3      124.44      110.61      6.26 o 
   7  -5   3        3.47        4.22      2.85 o 
   8  -5   3      145.84      143.83      8.61 o 
   9  -5   3       14.88       12.09      4.18 o 
  -7  -4   3        7.24        5.58      1.47 o 
  -6  -4   3       83.80       62.72     10.59 o 
  -5  -4   3        8.79       10.97      1.72 o 
  -4  -4   3       87.01       80.86      3.00 o 
  -3  -4   3       85.90       90.12      7.30 o 
  -2  -4   3     1753.69     1839.44     47.75 o 
  -1  -4   3      460.35      455.51      8.94 o 
   0  -4   3      685.43      725.59     20.05 o 
   1  -4   3        1.75        4.04      0.73 o 
   2  -4   3      275.90      275.89     15.89 o 
   3  -4   3      322.05      333.16     23.38 o 
   4  -4   3      767.58      666.91     39.04 o 
   5  -4   3      287.56      223.69      7.90 o 
   6  -4   3       25.96       22.23      3.67 o 
   7  -4   3       31.78       35.56      5.15 o 
   8  -4   3      104.45      105.81     11.32 o 
   9  -4   3       11.24        9.91      3.87 o 
  -8  -3   3        0.48        0.19      1.21 o 
  -7  -3   3       40.21       29.09      7.21 o 
  -6  -3   3       66.09       66.60      3.20 o 
  -5  -3   3       33.27       29.67      2.20 o 
  -4  -3   3        1.44        1.81      0.79 o 
  -3  -3   3      778.78      778.01     13.30 o 
  -2  -3   3     5272.17     5863.19    156.63 o 
  -1  -3   3      133.86      145.49      4.18 o 
   0  -3   3     1616.10     1528.51     55.83 o 
   1  -3   3      530.62      557.40     54.76 o 
   2  -3   3      711.28      792.84     54.74 o 
   3  -3   3      110.12       97.38      6.88 o 
   4  -3   3     2226.74     2378.79    149.55 o 
   5  -3   3       12.61       10.40      1.80 o 
   6  -3   3       31.08       33.00      4.62 o 
   7  -3   3       96.06       94.97      8.20 o 
   8  -3   3        2.36        1.03      2.23 o 
   9  -3   3       41.99       51.57      6.43 o 
  -8  -2   3       23.47       23.75      5.56 o 
  -7  -2   3      278.22      279.83     37.23 o 
  -6  -2   3      302.77      318.83      8.47 o 
  -5  -2   3       70.98       78.29      3.44 o 
  -4  -2   3      471.61      485.93     19.72 o 
  -3  -2   3      324.38      317.97      8.11 o 
  -2  -2   3      667.34      740.84     21.22 o 
  -1  -2   3       26.09       25.09      1.82 o 
   0  -2   3    23831.58    22226.36     99.32 o 
   1  -2   3     1913.14     1895.80     40.94 o 
   2  -2   3      475.10      432.41      5.97 o 
   3  -2   3       11.97        9.11      0.68 o 
   4  -2   3       55.11       53.50      1.52 o 
   5  -2   3       41.62       39.77      2.58 o 
   6  -2   3      184.33      213.12     13.54 o 
   7  -2   3       81.51       79.49      7.13 o 
   8  -2   3       39.54       36.82      5.67 o 
   9  -2   3       59.75       80.78     11.40 o 
  -9  -1   3        0.85       -0.14      1.24 o 
  -8  -1   3        9.87        9.40      1.91 o 
  -7  -1   3      216.73      224.97     15.56 o 
  -6  -1   3      100.56      108.31      5.55 o 
  -5  -1   3      238.00      264.57     16.14 o 
  -4  -1   3        1.33        4.51      0.71 o 
  -3  -1   3       95.86       99.72      7.97 o 
  -2  -1   3      355.21      395.07     12.13 o 
  -1  -1   3     5187.82     5279.11    141.87 o 
   0  -1   3     1234.28     1255.36     13.39 o 
   1  -1   3       11.97       13.42      1.52 o 
   2  -1   3      247.25      226.33      4.67 o 
   3  -1   3     2095.79     2283.77     59.41 o 
   4  -1   3       12.09        7.64      1.25 o 
   5  -1   3      179.38      195.24     10.48 o 
   6  -1   3      335.61      330.29     14.70 o 
   7  -1   3      143.33      144.55      7.55 o 
   8  -1   3       10.60       11.57      3.15 o 
  -9   0   3        0.37       -0.34      1.17 o 
  -8   0   3      176.01      173.87     28.00 o 
  -7   0   3       61.03       63.55      3.32 o 
  -6   0   3      209.17      258.02     16.03 o 
  -5   0   3     1927.95     2148.19    119.24 o 
  -4   0   3        3.42        2.51      0.41 o 
  -3   0   3        0.66        0.61      0.25 o 
  -2   0   3     1089.06     1281.64     35.83 o 
  -1   0   3     4117.23     4334.47    104.32 o 
   0   0   3     4969.64     5448.93     30.43 o 
   1   0   3     2435.43     2573.23     32.87 o 
   2   0   3     9431.00     9773.52    171.88 o 
   3   0   3      312.15      312.13      9.05 o 
   4   0   3      328.31      309.84      8.08 o 
   5   0   3        1.24        1.07      0.85 o 
   6   0   3       30.21       36.61      2.41 o 
   7   0   3       87.99       91.06      6.05 o 
   8   0   3      105.35      125.05      9.49 o 
  -9   1   3       91.69       73.54     29.43 o 
  -8   1   3      195.96      149.22     50.31 o 
  -7   1   3       14.92        9.13      4.34 o 
  -6   1   3     1152.04     1274.86     71.80 o 
  -5   1   3      109.63      110.59      9.77 o 
  -4   1   3       52.55       43.12      6.41 o 
  -3   1   3        9.76       11.11      1.43 o 
  -2   1   3      347.13      396.74     15.91 o 
  -1   1   3      458.90      515.61      7.74 o 
   0   1   3     3288.51     3650.65    101.68 o 
   1   1   3     3873.62     3617.79    115.57 o 
   2   1   3        5.09        6.58      0.80 o 
   3   1   3      747.61      689.28     15.21 o 
   4   1   3       71.70       76.52      2.66 o 
   5   1   3      248.48      240.77      5.28 o 
   6   1   3       17.38       20.96      2.12 o 
   7   1   3       22.78       27.16      3.03 o 
   8   1   3       69.13       79.00      4.71 o 
  -9   2   3       50.63       32.44     17.34 o 
  -8   2   3        2.27        2.01      1.20 o 
  -7   2   3      197.82      148.19     37.86 o 
  -6   2   3      107.91       76.83     23.23 o 
  -5   2   3       83.77       49.27     14.73 o 
  -4   2   3      172.39      116.85     20.31 o 
  -3   2   3     7717.99     8775.63    314.64 o 
  -2   2   3     2906.01     3379.05     52.34 o 
  -1   2   3       50.18       55.60      1.37 o 
   0   2   3       71.82       95.58      4.91 o 
   1   2   3       34.80       32.36      2.19 o 
   2   2   3      265.28      325.85      9.17 o 
   3   2   3      774.99      759.61     21.30 o 
   4   2   3      415.04      412.87     15.36 o 
   5   2   3       62.04       61.76      3.01 o 
   6   2   3       48.29       50.88      3.02 o 
   7   2   3       16.94       15.41      2.33 o 
  -9   3   3       31.33       12.99     10.03 o 
  -8   3   3       12.25        7.10      3.90 o 
  -7   3   3      426.36      315.73     70.33 o 
  -6   3   3      484.78      345.13    109.06 o 
  -5   3   3        8.57        6.89      1.60 o 
  -4   3   3     2672.15     2479.68    468.38 o 
  -3   3   3     1166.45     1214.61     31.25 o 
  -2   3   3       22.43       22.31      1.30 o 
  -1   3   3      308.59      376.77      6.68 o 
   0   3   3      491.57      534.79     21.58 o 
   1   3   3       59.90       74.17      4.97 o 
   2   3   3      994.44     1033.96     38.86 o 
   3   3   3      635.32      654.15     20.58 o 
   4   3   3        7.17        6.59      1.42 o 
   5   3   3      185.39      200.36      5.14 o 
   6   3   3       13.17       13.14      1.99 o 
   7   3   3        3.07        2.57      1.72 o 
 -10   4   3       49.34       19.70     21.19 o 
  -9   4   3       76.61       59.87     18.42 o 
  -8   4   3      167.35      120.87     32.54 o 
  -7   4   3        0.80        1.11      1.06 o 
  -6   4   3      126.91      105.50     18.24 o 
  -5   4   3      341.67      300.21     53.02 o 
  -4   4   3     4495.16     4036.45    772.46 o 
  -3   4   3     1258.97     1544.72     17.12 o 
  -2   4   3      944.14     1017.92      9.71 o 
  -1   4   3     1414.00     1466.88     53.54 o 
   0   4   3      216.49      252.09      7.71 o 
   1   4   3      205.48      199.39      7.90 o 
   2   4   3       29.03       27.66      1.39 o 
   3   4   3       57.85       52.91      2.28 o 
   4   4   3       53.81       54.66      2.90 o 
   5   4   3      279.90      282.73      9.81 o 
   6   4   3        1.01        1.34      1.56 o 
 -10   5   3        5.12        0.13      1.46 o 
  -9   5   3       40.67       29.54      9.51 o 
  -8   5   3        2.93        1.85      1.34 o 
  -7   5   3       74.14       56.24     12.59 o 
  -6   5   3      180.66      152.84     31.80 o 
  -5   5   3      685.04      552.30    109.31 o 
  -4   5   3      260.71      160.75     67.22 o 
  -3   5   3        2.94        7.54      1.02 o 
  -2   5   3      336.82      375.50      8.15 o 
  -1   5   3      303.45      345.05     13.02 o 
   0   5   3       50.69       44.96      2.23 o 
   1   5   3      279.88      288.49     12.00 o 
   2   5   3      227.81      214.77      9.27 o 
   3   5   3       16.26       13.21      2.00 o 
   4   5   3      288.62      277.94     10.94 o 
   5   5   3      123.55      117.93      5.62 o 
   6   5   3       24.17       27.69      3.68 o 
  -9   6   3       23.99       11.25      9.27 o 
  -8   6   3       11.21        6.24      3.72 o 
  -7   6   3        4.06        1.30      1.54 o 
  -6   6   3       11.89       10.44      4.02 o 
  -5   6   3      682.64      464.33    176.67 o 
  -4   6   3      190.25      217.84      6.32 o 
  -3   6   3      204.24      222.63      7.82 o 
  -2   6   3       39.67       43.07      2.01 o 
  -1   6   3       55.23       52.21      2.47 o 
   0   6   3     1014.17     1050.79     57.72 o 
   1   6   3      433.22      394.12     23.92 o 
   2   6   3       22.11       21.64      2.46 o 
   3   6   3      383.19      329.82     16.85 o 
   4   6   3       37.71       36.46      3.68 o 
   5   6   3        6.67        5.15      2.32 o 
  -9   7   3       33.34       40.17      8.47 o 
  -8   7   3       28.05       34.69      4.49 o 
  -7   7   3      120.83      135.58      6.73 o 
  -6   7   3        1.49        0.97      1.42 o 
  -5   7   3      307.75      299.08     11.36 o 
  -4   7   3      324.11      378.20     15.19 o 
  -3   7   3        1.09        1.97      0.83 o 
  -2   7   3      455.59      459.96     17.11 o 
  -1   7   3      688.77      690.73     35.04 o 
   0   7   3      376.93      367.86     16.42 o 
   1   7   3       77.22       68.28      3.41 o 
   2   7   3       96.36       91.17      5.34 o 
   3   7   3       40.53       36.97      4.31 o 
   4   7   3        0.01        2.19      2.31 o 
  -8   8   3       46.37       54.85      6.95 o 
  -7   8   3        0.36        1.34      1.54 o 
  -6   8   3       57.53       57.07      3.78 o 
  -5   8   3       40.49       50.34      3.50 o 
  -4   8   3        3.78        6.50      1.14 o 
  -3   8   3      100.15      111.53      4.28 o 
  -2   8   3      226.65      228.86     12.31 o 
  -1   8   3       74.89       71.62      4.17 o 
   0   8   3       24.34       22.29      2.15 o 
   1   8   3       17.34       21.25      2.50 o 
   2   8   3      505.10      446.88     14.35 o 
   3   8   3       67.87       64.86      5.55 o 
  -8   9   3        3.13        3.58      2.37 o 
  -7   9   3        1.10        0.75      1.64 o 
  -6   9   3      114.09      103.19      5.00 o 
  -5   9   3       48.13       48.91      3.70 o 
  -4   9   3        4.43        4.17      1.23 o 
  -3   9   3        9.04       10.04      1.62 o 
  -2   9   3     1181.32     1189.11     53.10 o 
  -1   9   3       15.72       16.62      2.03 o 
   0   9   3       73.26       70.64      6.44 o 
   1   9   3      133.41      128.79      6.22 o 
   2   9   3       80.53       73.37      5.85 o 
  -8  10   3        0.11        0.25      2.03 o 
  -7  10   3        4.44        1.03      1.80 o 
  -6  10   3       94.19      103.21      5.26 o 
  -5  10   3       50.98       48.41      3.57 o 
  -4  10   3       93.30       94.25      3.50 o 
  -3  10   3      405.00      392.64     14.94 o 
  -2  10   3       37.88       39.66      2.86 o 
  -1  10   3        4.00        3.26      1.48 o 
   0  10   3       19.31       15.47      2.83 o 
   1  10   3        2.75        3.85      2.61 o 
  -7  11   3       41.52       39.99      4.12 o 
  -6  11   3       36.89       35.19      3.46 o 
  -5  11   3       21.68       20.43      2.83 o 
  -4  11   3       68.50       69.08      6.61 o 
  -3  11   3       77.62       78.02      5.10 o 
  -2  11   3       42.11       41.75      3.16 o 
  -1  11   3        6.21        8.16      2.46 o 
   0  11   3       51.72       50.23      5.26 o 
  -6  12   3        7.20        6.42      2.46 o 
  -5  12   3       25.10       28.20      3.68 o 
  -4  12   3       42.37       39.46      2.99 o 
  -3  12   3       25.13       21.67      2.65 o 
   0 -12   4       65.96       63.90      4.75 o 
   1 -12   4        6.79        6.89      2.68 o 
   2 -12   4        0.77        0.62      2.19 o 
   3 -12   4      410.20      424.72     19.88 o 
   4 -12   4        0.29       -0.31      2.21 o 
   5 -12   4       40.75       44.05      5.05 o 
   6 -12   4       14.26       16.58      4.52 o 
  -1 -11   4       84.23       75.89      7.33 o 
   0 -11   4       21.42       15.99      2.76 o 
   1 -11   4       17.81       17.29      2.49 o 
   2 -11   4      274.25      266.32      8.52 o 
   3 -11   4       99.39       98.61      5.54 o 
   4 -11   4      117.25      125.45      6.74 o 
   5 -11   4      109.49      108.41     10.14 o 
   6 -11   4       37.54       45.73      4.97 o 
   7 -11   4       46.49       57.63      5.57 o 
  -3 -10   4        6.91        5.06      3.18 o 
  -2 -10   4       77.93       66.73      6.81 o 
  -1 -10   4       42.60       43.28      3.82 o 
   0 -10   4      160.11      151.38      5.14 o 
   1 -10   4       72.14       63.09      3.44 o 
   2 -10   4      191.93      194.88      6.16 o 
   3 -10   4        4.32        4.66      1.61 o 
   4 -10   4        7.88        9.03      2.53 o 
   5 -10   4      120.44      133.73     13.16 o 
   6 -10   4       20.01       20.62      3.53 o 
   7 -10   4       79.17       75.10      7.10 o 
   8 -10   4       24.93       34.41      8.35 o 
  -4  -9   4       35.68       38.98      6.01 o 
  -3  -9   4       34.04       29.91      5.10 o 
  -2  -9   4      131.63      124.64      7.90 o 
  -1  -9   4       18.33       17.91      2.54 o 
   0  -9   4      142.09      139.24      4.61 o 
   1  -9   4        1.28        1.45      1.20 o 
   2  -9   4       10.37       10.21      1.51 o 
   3  -9   4      104.04      105.85      6.79 o 
   4  -9   4       95.59       99.06      7.00 o 
   5  -9   4       70.02       78.06      7.12 o 
   6  -9   4       74.76       80.46      7.44 o 
   7  -9   4      382.23      446.51     21.03 o 
   8  -9   4        1.01       -1.16      4.54 o 
  -5  -8   4       14.47       17.94      4.67 o 
  -4  -8   4      117.02      109.48      8.06 o 
  -3  -8   4      139.31      133.95      8.18 o 
  -2  -8   4       80.44       77.24      4.67 o 
  -1  -8   4      285.87      250.38      6.63 o 
   0  -8   4       20.10       19.93      2.04 o 
   1  -8   4       11.89       11.82      1.63 o 
   2  -8   4      516.43      508.84     16.72 o 
   3  -8   4      494.19      490.62     22.12 o 
   4  -8   4        0.15        0.56      1.47 o 
   5  -8   4        2.36        2.53      1.82 o 
   6  -8   4      500.80      573.51     58.25 o 
   7  -8   4       27.79       31.78      6.17 o 
   8  -8   4       36.12       31.15      7.52 o 
  -5  -7   4      534.46      547.51     13.30 o 
  -4  -7   4        6.51        4.41      2.15 o 
  -3  -7   4       15.92       14.20      2.64 o 
  -2  -7   4       20.40       17.67      2.29 o 
  -1  -7   4      177.25      178.77      6.21 o 
   0  -7   4        2.71        3.14      1.01 o 
   1  -7   4       78.23       74.21      3.77 o 
   2  -7   4     1346.58     1363.34     50.07 o 
   3  -7   4       21.76       30.34      7.06 o 
   4  -7   4       59.55       54.81      3.55 o 
   5  -7   4       79.73       86.57     10.17 o 
   6  -7   4       11.82       11.84      4.32 o 
   7  -7   4       11.53       10.35      4.43 o 
   8  -7   4       23.14       25.29      6.92 o 
   9  -7   4       83.27       66.06     10.24 o 
  -6  -6   4       54.63       59.46      4.61 o 
  -5  -6   4       34.59       39.07      3.61 o 
  -4  -6   4      121.56      119.86      5.08 o 
  -3  -6   4       15.46       12.99      2.64 o 
  -2  -6   4      444.32      441.24      6.90 o 
  -1  -6   4      249.11      227.76      4.99 o 
   0  -6   4      142.87      124.73      4.96 o 
   1  -6   4     1702.20     1702.62     74.15 o 
   2  -6   4      414.56      392.47     20.77 o 
   3  -6   4       78.96      104.65      4.94 o 
   4  -6   4      307.19      315.23     32.54 o 
   5  -6   4      400.02      422.69     39.32 o 
   6  -6   4       10.11        8.20      2.74 o 
   7  -6   4        6.39        5.09      2.81 o 
   8  -6   4       91.19       81.21      6.88 o 
   9  -6   4       39.41       40.31      6.20 o 
  -7  -5   4        0.16        0.83      1.65 o 
  -6  -5   4      199.56      231.61      8.18 o 
  -5  -5   4       16.95       14.87      2.22 o 
  -4  -5   4      112.48      114.01      4.67 o 
  -3  -5   4     1297.78     1336.50     11.95 o 
  -2  -5   4      955.70     1017.74     25.40 o 
  -1  -5   4      163.99      152.96      3.85 o 
   0  -5   4      724.24      732.77     20.33 o 
   1  -5   4     1249.68     1232.53     25.13 o 
   2  -5   4      473.35      578.08     31.93 o 
   3  -5   4      289.65      285.23     13.98 o 
   4  -5   4      596.51      644.69     61.88 o 
   5  -5   4       23.20       23.63      2.56 o 
   6  -5   4       49.39       41.43      4.64 o 
   7  -5   4       30.27       30.80      4.61 o 
   8  -5   4        0.05       -0.20      2.52 o 
   9  -5   4        2.75        1.67      3.24 o 
  -7  -4   4       79.70       70.70     11.02 o 
  -6  -4   4        8.83       11.05      2.29 o 
  -5  -4   4        9.75        5.83      1.38 o 
  -4  -4   4      607.11      555.25     55.79 o 
  -3  -4   4       88.80       89.27      9.30 o 
  -2  -4   4      130.47      140.61      2.92 o 
  -1  -4   4      271.66      291.04      9.17 o 
   0  -4   4      278.00      277.92      7.44 o 
   1  -4   4      177.51      204.42      9.50 o 
   2  -4   4      414.30      469.52     24.27 o 
   3  -4   4      841.73      876.77     36.54 o 
   4  -4   4      282.90      273.34     30.60 o 
   5  -4   4       89.82      100.93      8.18 o 
   6  -4   4      253.16      239.75     23.18 o 
   7  -4   4       18.59       17.60      3.06 o 
   8  -4   4        3.92        5.09      3.13 o 
   9  -4   4        4.45        1.88      3.09 o 
  -8  -3   4      119.06      103.23     19.27 o 
  -7  -3   4        9.85        8.25      2.37 o 
  -6  -3   4        5.56        3.60      0.98 o 
  -5  -3   4       18.77       18.17      3.29 o 
  -4  -3   4      391.86      369.35     28.67 o 
  -3  -3   4      807.22      727.13     67.05 o 
  -2  -3   4     1203.92     1274.27     33.31 o 
  -1  -3   4     5586.59     5815.71     42.78 o 
   0  -3   4     3519.80     3716.23     33.92 o 
   1  -3   4      330.17      362.05      6.36 o 
   2  -3   4      158.09      163.61      3.86 o 
   3  -3   4      113.09      106.38      2.65 o 
   4  -3   4       24.27       27.98      1.03 o 
   5  -3   4      168.30      149.80     14.94 o 
   6  -3   4       88.96       88.34      7.52 o 
   7  -3   4        2.46        2.00      2.00 o 
   8  -3   4       77.19       75.09      8.19 o 
  -8  -2   4      127.69      119.29     23.88 o 
  -7  -2   4       12.61        8.24      2.83 o 
  -6  -2   4       40.82       31.82      8.35 o 
  -5  -2   4      544.54      531.48     51.04 o 
  -4  -2   4     2740.49     2657.33    217.86 o 
  -3  -2   4      237.94      220.36     16.72 o 
  -2  -2   4     3006.10     3134.06     30.16 o 
  -1  -2   4     1350.14     1510.78     17.80 o 
   0  -2   4     4029.15     3954.12     41.67 o 
   1  -2   4        8.08        6.43      0.88 o 
   2  -2   4      790.38      740.24     10.26 o 
   3  -2   4     3753.00     4030.98    104.25 o 
   4  -2   4      144.87      119.26      4.17 o 
   5  -2   4      315.46      301.83     13.29 o 
   6  -2   4        0.20        0.10      1.00 o 
   7  -2   4       82.46       93.53      9.97 o 
   8  -2   4       43.17       44.20      4.88 o 
  -9  -1   4       22.05       18.89      4.52 o 
  -8  -1   4       53.27       45.07      8.61 o 
  -7  -1   4        0.86       -0.23      0.93 o 
  -6  -1   4      582.66      479.22     94.94 o 
  -5  -1   4      115.26      103.41     16.05 o 
  -4  -1   4      446.73      463.23     43.86 o 
  -3  -1   4       98.76       87.45      9.87 o 
  -2  -1   4       94.16      118.42      3.48 o 
  -1  -1   4      353.68      376.42      6.60 o 
   0  -1   4     1039.08      967.86      9.39 o 
   1  -1   4      847.56      819.58     20.14 o 
   2  -1   4      125.43      115.98     42.77 o 
   3  -1   4      863.51      915.82     18.50 o 
   4  -1   4      433.90      452.84     13.06 o 
   5  -1   4        1.76        1.71      0.90 o 
   6  -1   4       66.41       70.46      5.42 o 
   7  -1   4      143.13      147.87     11.29 o 
   8  -1   4       12.59       13.75      1.93 o 
  -9   0   4       18.97       11.43      7.96 o 
  -8   0   4      143.21      132.84     25.91 o 
  -7   0   4      135.53      118.77     26.38 o 
  -6   0   4      415.18      398.55     49.50 o 
  -5   0   4      169.34      181.41     16.11 o 
  -4   0   4      191.33      200.16     14.17 o 
  -3   0   4      172.57      147.81     27.64 o 
  -2   0   4      791.62      940.55     31.18 o 
  -1   0   4       95.49      108.90      4.01 o 
   0   0   4       30.42       33.51      2.41 o 
   1   0   4     3239.38     3175.11     81.09 o 
   2   0   4     1217.44     1323.49     12.09 o 
   3   0   4     1811.43     1828.26     48.59 o 
   4   0   4        8.45        8.39      1.04 o 
   5   0   4      501.36      514.06     18.93 o 
   6   0   4      425.10      422.80     26.61 o 
   7   0   4       70.38       82.92      4.73 o 
   8   0   4        3.29        2.82      1.76 o 
  -9   1   4       22.55        8.48      6.44 o 
  -8   1   4        5.15        1.94      1.64 o 
  -7   1   4      173.25      116.53     43.26 o 
  -6   1   4        2.77        2.37      0.91 o 
  -5   1   4      313.04      249.94     48.89 o 
  -4   1   4      802.85      765.91     67.54 o 
  -3   1   4       64.54       48.53      9.17 o 
  -2   1   4       23.74       27.31      0.88 o 
  -1   1   4       36.53       39.53      1.78 o 
   0   1   4      110.01      118.13      6.69 o 
   1   1   4     1587.07     1617.32     72.09 o 
   2   1   4     3192.99     3321.93     72.81 o 
   3   1   4      327.67      329.13      9.74 o 
   4   1   4       47.62       42.94      1.99 o 
   5   1   4     1825.58     1830.66     47.58 o 
   6   1   4       37.20       48.33      3.16 o 
   7   1   4        0.00        1.34      1.59 o 
  -9   2   4       15.86        8.35      5.50 o 
  -8   2   4       11.77        6.92      4.14 o 
  -7   2   4       10.99        7.05      3.00 o 
  -6   2   4      387.76      248.17     94.18 o 
  -5   2   4      161.60      142.25     21.02 o 
  -4   2   4        4.50        3.82      1.39 o 
  -3   2   4        1.85        2.72      1.14 o 
  -2   2   4      322.14      294.12     11.11 o 
  -1   2   4     1891.56     2209.45     41.33 o 
   0   2   4       62.13       78.26      2.12 o 
   1   2   4     2109.60     2203.26     91.10 o 
   2   2   4       27.85       24.86      1.23 o 
   3   2   4       56.19       64.17      2.18 o 
   4   2   4        0.76        2.09      1.03 o 
   5   2   4      779.74      798.24     23.25 o 
   6   2   4       44.41       45.57      2.99 o 
   7   2   4       18.95       20.15      2.97 o 
 -10   3   4        0.22       -0.10      2.52 o 
  -9   3   4       99.97       92.53     26.13 o 
  -8   3   4       70.49       53.94     18.99 o 
  -7   3   4       73.08       50.44     19.64 o 
  -6   3   4      279.97      200.92     49.71 o 
  -5   3   4      177.71      146.68     25.82 o 
  -4   3   4       13.28       13.10      3.81 o 
  -3   3   4     6209.16     6275.99    621.97 o 
  -2   3   4     2672.56     2895.70     37.66 o 
  -1   3   4        0.12        1.19      0.48 o 
   0   3   4     2158.55     2265.36     88.42 o 
   1   3   4       22.77       16.52      1.16 o 
   2   3   4       37.71       45.37      2.86 o 
   3   3   4      952.68      896.41     34.07 o 
   4   3   4     2536.96     2433.37     49.85 o 
   5   3   4       89.28       97.04      3.83 o 
   6   3   4       60.68       64.79      3.52 o 
   7   3   4       26.76       26.39      7.75 o 
 -10   4   4        0.14       -0.37      1.33 o 
  -9   4   4      170.92      149.78     37.99 o 
  -8   4   4        0.21        0.06      1.14 o 
  -7   4   4      511.98      435.54     91.79 o 
  -6   4   4       10.93        6.60      2.38 o 
  -5   4   4       92.78       94.38     16.62 o 
  -4   4   4     5478.15     4944.24    930.58 o 
  -3   4   4     1993.61     1873.31    203.95 o 
  -2   4   4      163.24      158.01      3.04 o 
  -1   4   4      311.95      347.06     12.33 o 
   0   4   4     1347.40     1321.55    105.73 o 
   1   4   4     1043.38     1066.64     45.29 o 
   2   4   4       16.02       20.35      1.56 o 
   3   4   4       13.07       17.21      2.40 o 
   4   4   4        5.68        4.85      1.63 o 
   5   4   4        3.55        2.30      1.54 o 
   6   4   4        2.43        1.84      1.74 o 
 -10   5   4       43.00       23.16     12.78 o 
  -9   5   4        7.33        3.41      1.69 o 
  -8   5   4      310.82      220.29     79.89 o 
  -7   5   4       97.03       80.30     20.68 o 
  -6   5   4      162.88      137.09     24.12 o 
  -5   5   4       17.60       13.92      5.78 o 
  -4   5   4      353.10      309.55     86.30 o 
  -3   5   4      331.36      281.25     68.78 o 
  -2   5   4       15.16       18.36      1.46 o 
  -1   5   4     1497.11     1573.58     77.01 o 
   0   5   4      580.48      522.23     50.36 o 
   1   5   4       89.62       90.27      5.47 o 
   2   5   4       71.13       66.55      2.52 o 
   3   5   4       42.43       45.20      3.04 o 
   4   5   4        0.02       -0.40      1.36 o 
   5   5   4       13.16       11.52      2.65 o 
 -10   6   4       11.73       13.34      5.70 o 
  -9   6   4        2.31       -0.03      1.50 o 
  -8   6   4       97.68       67.95     37.77 o 
  -7   6   4      118.35       79.22     32.14 o 
  -6   6   4      259.67      181.61     50.40 o 
  -5   6   4      738.54      556.89    133.02 o 
  -4   6   4      175.58      200.46      6.23 o 
  -3   6   4       16.57       19.17      1.78 o 
  -2   6   4      919.69      931.58     50.00 o 
  -1   6   4     1020.63     1037.13     57.80 o 
   0   6   4       66.87       75.98      3.73 o 
   1   6   4      200.01      193.57     14.20 o 
   2   6   4      175.93      188.20     12.01 o 
   3   6   4       41.33       38.05      4.12 o 
   4   6   4       77.05       79.26      6.28 o 
   5   6   4        2.38        0.91      2.05 o 
  -9   7   4        7.36        6.99      3.59 o 
  -8   7   4      202.66      240.48     13.57 o 
  -7   7   4       39.66       48.73      4.12 o 
  -6   7   4      330.96      364.20     16.67 o 
  -5   7   4      780.97      832.73     26.68 o 
  -4   7   4       11.40       11.82      1.28 o 
  -3   7   4       20.29       20.50      1.74 o 
  -2   7   4        4.98        3.35      1.08 o 
  -1   7   4      514.50      534.76     34.86 o 
   0   7   4      154.64      155.87      7.54 o 
   1   7   4      409.78      386.47     21.88 o 
   2   7   4       20.05       19.82      3.28 o 
   3   7   4       49.01       43.24      4.59 o 
   4   7   4       43.94       37.92      4.82 o 
  -8   8   4        3.00        9.16      2.62 o 
  -7   8   4        6.57        4.43      1.80 o 
  -6   8   4      219.43      225.25     11.12 o 
  -5   8   4        5.37        4.35      1.66 o 
  -4   8   4        0.52        0.63      0.95 o 
  -3   8   4       79.14       83.84      3.53 o 
  -2   8   4      400.21      407.91     18.37 o 
  -1   8   4       15.16       14.69      1.84 o 
   0   8   4      335.59      306.51     20.88 o 
   1   8   4       46.27       42.99      3.25 o 
   2   8   4        4.49        2.52      2.37 o 
   3   8   4      140.08      142.66      7.67 o 
  -9   9   4       16.78       29.10      7.08 o 
  -8   9   4       24.73       31.15      4.01 o 
  -7   9   4        3.80        4.15      1.91 o 
  -6   9   4      133.71      120.34      7.02 o 
  -5   9   4        3.76        3.25      1.67 o 
  -4   9   4       62.81       64.31      4.17 o 
  -3   9   4      244.70      245.92     11.63 o 
  -2   9   4        9.26        8.86      1.70 o 
  -1   9   4      123.90      121.10      6.20 o 
   0   9   4       37.44       35.88      3.56 o 
   1   9   4        0.05       -0.75      2.06 o 
   2   9   4       55.53       50.43      5.26 o 
  -8  10   4       27.84       33.89      3.89 o 
  -7  10   4       36.80       39.34      3.90 o 
  -6  10   4        8.39       13.80      2.71 o 
  -5  10   4       17.72       20.37      2.60 o 
  -4  10   4      100.82       99.88      3.70 o 
  -3  10   4        9.79        8.05      1.71 o 
  -2  10   4      231.05      225.15     12.34 o 
  -1  10   4       12.20       15.55      2.44 o 
   0  10   4        3.92        0.64      1.79 o 
   1  10   4        5.42        6.02      3.43 o 
  -7  11   4        0.03       -0.47      1.87 o 
  -6  11   4       50.02       45.74      3.82 o 
  -5  11   4        1.87        0.96      1.68 o 
  -4  11   4       20.66       18.70      2.23 o 
  -3  11   4       55.64       51.85      3.38 o 
  -2  11   4      143.01      146.39      8.31 o 
  -1  11   4       36.19       36.55      3.98 o 
  -5  12   4       54.52       58.40      8.78 o 
  -4  12   4        0.12       -0.90      1.42 o 
  -3  12   4       15.41       15.63      3.80 o 
   0 -12   5       11.58       11.02      3.85 o 
   1 -12   5       49.36       50.32      5.76 o 
   2 -12   5        5.78        3.16      2.22 o 
   3 -12   5       71.01       68.37      4.80 o 
   4 -12   5       47.98       39.65      5.86 o 
   5 -12   5       35.26       31.90      4.56 o 
   6 -12   5        0.03        1.29      2.76 o 
  -2 -11   5       93.52      102.08     12.06 o 
  -1 -11   5       19.17       14.96      2.89 o 
   0 -11   5      150.38      144.27      6.02 o 
   1 -11   5        0.77       -0.42      1.86 o 
   2 -11   5       20.14       18.10      3.04 o 
   3 -11   5      526.78      510.92     14.71 o 
   4 -11   5       75.97       80.07     11.40 o 
   5 -11   5        0.98        0.65      2.06 o 
   6 -11   5       15.98       18.59      3.70 o 
   7 -11   5       57.66       66.43      7.15 o 
  -3 -10   5       24.98       22.96      5.01 o 
  -2 -10   5       12.03       14.24      3.89 o 
  -1 -10   5      204.62      188.18      6.67 o 
   0 -10   5      220.33      211.77      6.66 o 
   1 -10   5      146.98      145.49      6.39 o 
   2 -10   5      390.71      384.49     17.82 o 
   3 -10   5        4.26        3.89      1.56 o 
   4 -10   5        0.04       -1.45      1.59 o 
   5 -10   5       13.95       15.49      3.16 o 
   6 -10   5       20.76       22.32      3.68 o 
   7 -10   5       28.09       26.78      7.69 o 
  -4  -9   5       37.36       36.84      5.85 o 
  -3  -9   5       83.17       83.88      8.11 o 
  -2  -9   5       71.73       71.50      5.28 o 
  -1  -9   5      322.34      303.98      7.76 o 
   0  -9   5      125.24      129.22      4.51 o 
   1  -9   5        4.27        7.13      1.60 o 
   2  -9   5       34.39       33.01      3.13 o 
   3  -9   5       64.23       64.50      6.14 o 
   4  -9   5       21.54       24.67      3.25 o 
   5  -9   5      393.31      428.38     26.33 o 
   6  -9   5       19.04       23.08      3.52 o 
   7  -9   5       18.48       18.59      6.42 o 
   8  -9   5       50.61       55.11      9.41 o 
  -5  -8   5       91.77       88.63      7.90 o 
  -4  -8   5       16.17       10.13      3.51 o 
  -3  -8   5      133.36      132.92     12.26 o 
  -2  -8   5      259.16      259.74     13.05 o 
  -1  -8   5       26.19       22.88      2.54 o 
   0  -8   5      135.59      127.83      4.80 o 
   1  -8   5      333.52      304.98      7.35 o 
   2  -8   5      386.84      380.52     17.62 o 
   3  -8   5        5.52        7.79      1.50 o 
   4  -8   5      215.25      239.64     26.12 o 
   5  -8   5        7.53        7.73      2.26 o 
   6  -8   5        1.84       -0.26      2.02 o 
   7  -8   5      264.53      249.15     15.22 o 
   8  -8   5       48.17       34.53      7.69 o 
  -6  -7   5       20.12       21.02      3.71 o 
  -5  -7   5      288.86      309.16      8.96 o 
  -4  -7   5      308.25      290.24     11.60 o 
  -3  -7   5      269.44      263.80     12.31 o 
  -2  -7   5       66.65       64.92      3.58 o 
  -1  -7   5       40.64       35.11      2.53 o 
   0  -7   5       12.21       12.33      1.52 o 
   1  -7   5       85.74       79.55      3.21 o 
   2  -7   5       59.51       64.97      4.37 o 
   3  -7   5       31.78       23.14      2.55 o 
   4  -7   5      223.42      273.87     30.08 o 
   5  -7   5      103.52      111.88     13.96 o 
   6  -7   5      220.74      180.21     12.12 o 
   7  -7   5       59.30       53.23      8.13 o 
   8  -7   5        3.58        5.20      4.48 o 
  -6  -6   5       75.15       89.79      5.92 o 
  -5  -6   5        1.40        0.45      1.50 o 
  -4  -6   5      274.88      275.90     10.81 o 
  -3  -6   5       10.91       13.01      1.81 o 
  -2  -6   5      108.83       98.83      3.92 o 
  -1  -6   5       13.07       13.90      1.53 o 
   0  -6   5      293.67      278.78      7.96 o 
   1  -6   5      646.41      619.25     14.05 o 
   2  -6   5     1023.70      965.62     15.49 o 
   3  -6   5      637.82      598.36     38.96 o 
   4  -6   5       21.19       19.18      2.34 o 
   5  -6   5       62.42       61.62      6.96 o 
   6  -6   5       89.29       77.62      5.77 o 
   7  -6   5       29.19       29.29      4.64 o 
   8  -6   5        7.10        6.10      3.40 o 
  -7  -5   5       20.34       25.36      3.50 o 
  -6  -5   5       60.95       61.26      4.36 o 
  -5  -5   5       35.10       45.49      3.55 o 
  -4  -5   5      430.80      465.82     10.72 o 
  -3  -5   5       34.06       35.68      2.35 o 
  -2  -5   5      896.25      894.04      9.41 o 
  -1  -5   5      980.88     1005.30     21.88 o 
   0  -5   5       83.93       88.17      2.88 o 
   1  -5   5      880.35      920.66     24.61 o 
   2  -5   5      145.98      126.69      6.42 o 
   3  -5   5      168.36      152.93      6.95 o 
   4  -5   5      387.45      367.88     19.90 o 
   5  -5   5      197.35      182.75      7.55 o 
   6  -5   5      115.72      107.62      6.67 o 
   7  -5   5       34.86       36.60      4.98 o 
   8  -5   5      110.69      105.43      7.75 o 
  -7  -4   5       23.07       19.92      5.10 o 
  -6  -4   5       40.07       31.67      6.68 o 
  -5  -4   5       98.82       83.37     11.98 o 
  -4  -4   5        4.53        2.93      1.12 o 
  -3  -4   5      102.39       85.58     13.72 o 
  -2  -4   5     1160.60     1043.35    142.50 o 
  -1  -4   5       69.36       82.24      2.76 o 
   0  -4   5     3004.91     3117.98     56.81 o 
   1  -4   5      311.44      323.49     18.29 o 
   2  -4   5       14.21       19.58      2.45 o 
   3  -4   5      229.66      239.74     10.58 o 
   4  -4   5     1343.90     1371.89     46.51 o 
   5  -4   5      765.94      659.04     14.17 o 
   6  -4   5       49.12       33.40      4.40 o 
   7  -4   5      110.78       99.17      7.09 o 
   8  -4   5       27.59       26.89      5.18 o 
  -8  -3   5       51.73       56.94     10.80 o 
  -7  -3   5       40.14       32.56      6.71 o 
  -6  -3   5       74.69       62.72     12.03 o 
  -5  -3   5        5.29        3.23      0.96 o 
  -4  -3   5       12.69        8.22      3.65 o 
  -3  -3   5       19.02       14.75      3.33 o 
  -2  -3   5     2365.45     2051.17    379.73 o 
  -1  -3   5       15.74       15.19      1.24 o 
   0  -3   5     6627.75     6759.62     66.49 o 
   1  -3   5      413.56      392.77     13.14 o 
   2  -3   5      651.65      572.48    102.60 o 
   3  -3   5      461.99      478.06     12.59 o 
   4  -3   5      717.94      672.10     23.34 o 
   5  -3   5      164.82      162.90      8.28 o 
   6  -3   5      140.19      131.15      6.68 o 
   7  -3   5       39.30       46.77      4.57 o 
   8  -3   5       14.83        9.12      3.07 o 
  -8  -2   5      103.56       96.14     15.96 o 
  -7  -2   5       38.19       28.75      7.76 o 
  -6  -2   5      276.13      235.59     49.59 o 
  -5  -2   5       23.25       19.56      3.64 o 
  -4  -2   5       93.12       95.40      9.34 o 
  -3  -2   5     1748.80     1419.57    268.79 o 
  -2  -2   5      849.83      887.70     12.15 o 
  -1  -2   5    12513.20    12859.74    119.94 o 
   0  -2   5     1209.62     1162.67     34.75 o 
   1  -2   5       55.86       67.31      2.45 o 
   2  -2   5      163.76      132.12     21.60 o 
   3  -2   5        4.37        3.83      0.64 o 
   4  -2   5      190.81      195.31      4.59 o 
   5  -2   5       69.67       74.06      2.79 o 
   6  -2   5      432.41      457.45     27.58 o 
   7  -2   5      107.43      118.64      7.71 o 
   8  -2   5        7.50        7.56      2.77 o 
  -9  -1   5       12.99       10.38      2.55 o 
  -8  -1   5       31.00       28.85      8.22 o 
  -7  -1   5       24.44       19.68      4.80 o 
  -6  -1   5       53.36       42.03     10.12 o 
  -5  -1   5      571.64      536.99     53.77 o 
  -4  -1   5     1695.22     1679.78    162.55 o 
  -3  -1   5      163.34      140.77     36.31 o 
  -2  -1   5      710.36      771.84     13.59 o 
  -1  -1   5      223.23      213.76      3.75 o 
   0  -1   5     2791.18     2737.68     30.18 o 
   1  -1   5        7.60        4.74      1.05 o 
   2  -1   5      496.11      430.79     49.78 o 
   3  -1   5       20.80       13.91      1.03 o 
   4  -1   5       28.98       30.79      1.76 o 
   5  -1   5      124.24      124.01      5.99 o 
   6  -1   5      149.08      154.22      5.18 o 
   7  -1   5        0.13        0.59      1.36 o 
   8  -1   5       16.29       17.44      2.88 o 
  -9   0   5       25.71       18.19      9.16 o 
  -8   0   5       33.22       29.61      6.62 o 
  -7   0   5      150.49      122.26     27.30 o 
  -6   0   5       43.54       36.91      4.95 o 
  -5   0   5     1190.69     1118.62    120.51 o 
  -4   0   5      762.43      724.63     90.03 o 
  -3   0   5       60.17       50.52      6.88 o 
  -2   0   5      135.91      144.98      3.05 o 
  -1   0   5      122.24      137.46      3.07 o 
   0   0   5     1983.06     2311.39     79.25 o 
   1   0   5     6133.83     5748.55    449.47 o 
   2   0   5     1210.06     1016.56     88.49 o 
   3   0   5       18.58       19.75      1.25 o 
   4   0   5      161.54      183.11      7.29 o 
   5   0   5       54.06       62.63      3.41 o 
   6   0   5        3.90        2.64      1.53 o 
   7   0   5       84.57       79.89      5.63 o 
  -9   1   5      120.96      100.85     33.88 o 
  -8   1   5      147.17      115.17     38.40 o 
  -7   1   5       34.89       34.41      5.21 o 
  -6   1   5        2.52        1.09      0.67 o 
  -5   1   5      388.09      330.06     53.33 o 
  -4   1   5       89.11       90.07     11.21 o 
  -3   1   5     2804.84     3033.13    265.11 o 
  -2   1   5      791.19      960.51     22.22 o 
  -1   1   5       55.56       62.88      3.96 o 
   0   1   5      530.93      527.93     16.20 o 
   1   1   5     9377.94     9145.33    521.94 o 
   2   1   5      149.62      125.62      4.99 o 
   3   1   5     1288.59     1283.16     28.36 o 
   4   1   5       91.93       90.44      2.76 o 
   5   1   5        7.53       10.45      1.82 o 
   6   1   5        0.15        0.87      1.53 o 
   7   1   5      117.00      131.62      9.69 o 
  -9   2   5       34.12       19.93     11.36 o 
  -8   2   5       49.96       38.21     11.16 o 
  -7   2   5        9.24        5.93      2.84 o 
  -6   2   5      244.35      197.58     49.87 o 
  -5   2   5       21.45       11.23      4.29 o 
  -4   2   5      638.65      622.90     63.03 o 
  -3   2   5     1086.84      946.45     96.67 o 
  -2   2   5      863.07      966.54     18.93 o 
  -1   2   5      209.37      226.53      3.41 o 
   0   2   5      711.90      695.49     35.93 o 
   1   2   5      247.72      274.55     12.75 o 
   2   2   5      144.77      146.43      5.59 o 
   3   2   5      295.74      293.20     10.28 o 
   4   2   5      260.70      252.25      5.61 o 
   5   2   5       17.00       19.19      2.09 o 
   6   2   5       52.68       52.78      5.16 o 
   7   2   5        2.64        2.88      2.00 o 
 -10   3   5       13.40        5.81      3.62 o 
  -9   3   5       22.98       15.84      7.36 o 
  -8   3   5      137.76      100.62     29.42 o 
  -7   3   5      412.46      311.71    108.17 o 
  -6   3   5        0.93        0.99      0.91 o 
  -5   3   5      131.36      119.89     18.95 o 
  -4   3   5      301.45      327.10     56.83 o 
  -3   3   5     2299.03     2426.03    293.53 o 
  -2   3   5      261.33      274.61     44.39 o 
  -1   3   5     1446.08     1645.49     19.06 o 
   0   3   5      766.17      813.60     48.61 o 
   1   3   5      201.17      209.34     10.45 o 
   2   3   5      365.00      361.06     17.73 o 
   3   3   5     1316.63     1271.09     30.88 o 
   4   3   5        7.33        9.09      1.64 o 
   5   3   5       54.10       53.05      3.16 o 
   6   3   5       27.90       25.91      3.29 o 
 -10   4   5        1.03        0.88      1.54 o 
  -9   4   5       28.16       18.57      8.22 o 
  -8   4   5      246.80      186.23     66.26 o 
  -7   4   5      317.87      255.64     55.83 o 
  -6   4   5      140.02      103.20     24.42 o 
  -5   4   5      389.13      360.42     60.19 o 
  -4   4   5        0.94        2.78      1.11 o 
  -3   4   5        2.24        2.06      0.60 o 
  -2   4   5     1632.08     1609.46    238.92 o 
  -1   4   5     1558.22     1310.72    226.80 o 
   0   4   5       49.90       50.11      3.97 o 
   1   4   5       25.08       24.19      1.64 o 
   2   4   5       49.92       48.55      2.15 o 
   3   4   5      397.92      386.38     11.05 o 
   4   4   5      153.91      149.28      5.08 o 
   5   4   5       82.13       77.60      4.13 o 
   6   4   5        0.05        0.73      1.92 o 
 -10   5   5        1.72        1.17      1.33 o 
  -9   5   5      128.83       76.57     33.07 o 
  -8   5   5       80.55       57.39     22.12 o 
  -7   5   5        1.83        0.65      1.14 o 
  -6   5   5      686.16      599.42    143.74 o 
  -5   5   5      460.07      386.67     84.38 o 
  -4   5   5        1.35        4.66      1.01 o 
  -3   5   5       45.06       37.16      9.41 o 
  -2   5   5       74.86       62.00     10.91 o 
  -1   5   5        5.30        5.16      1.67 o 
   0   5   5      267.55      245.41     24.81 o 
   1   5   5       68.18       64.15      4.90 o 
   2   5   5      512.76      452.61     16.42 o 
   3   5   5      150.40      140.96      5.41 o 
   4   5   5      119.36      112.22      4.73 o 
   5   5   5       20.32       20.71      3.23 o 
  -9   6   5       19.76        9.08      9.69 o 
  -8   6   5       15.42        9.84      4.95 o 
  -7   6   5       10.93        7.45      4.87 o 
  -6   6   5     1860.69     1608.76    321.08 o 
  -5   6   5       32.71       20.77      6.95 o 
  -4   6   5        9.16        7.93      1.16 o 
  -3   6   5       88.38      101.67      3.62 o 
  -2   6   5       54.48       56.13      2.63 o 
  -1   6   5        1.10        0.73      0.89 o 
   0   6   5      595.40      607.66     27.14 o 
   1   6   5       46.65       39.73      2.77 o 
   2   6   5       88.20       75.08      4.13 o 
   3   6   5       24.56       17.89      3.23 o 
   4   6   5       38.97       39.77      4.59 o 
  -9   7   5        4.80        1.54      3.14 o 
  -8   7   5       17.22       16.70      4.68 o 
  -7   7   5      310.75      346.19     22.46 o 
  -6   7   5      409.21      512.93     14.81 o 
  -5   7   5        4.07        7.74      2.19 o 
  -4   7   5      718.66      811.04      9.43 o 
  -3   7   5      339.81      359.28     12.11 o 
  -2   7   5      503.21      513.45     23.57 o 
  -1   7   5        2.75        1.75      1.05 o 
   0   7   5       88.08       83.81      5.93 o 
   1   7   5       34.70       33.94      2.87 o 
   2   7   5      287.17      265.50     12.25 o 
   3   7   5       82.86       70.54      5.66 o 
   4   7   5        6.03        3.45      2.66 o 
  -9   8   5        0.85       -0.17      4.09 o 
  -8   8   5       15.46       10.52      2.80 o 
  -7   8   5       96.02      116.90      9.53 o 
  -6   8   5       14.99       15.49      2.59 o 
  -5   8   5      165.86      169.31      7.69 o 
  -4   8   5      174.98      180.21      7.25 o 
  -3   8   5      137.46      136.80      5.14 o 
  -2   8   5       20.33       20.56      2.01 o 
  -1   8   5       63.71       67.19      3.18 o 
   0   8   5       75.95       81.14      4.48 o 
   1   8   5      272.74      270.42     13.64 o 
   2   8   5      180.79      162.44     12.87 o 
   3   8   5        3.22        2.18      2.47 o 
  -9   9   5        1.68        4.30      2.63 o 
  -8   9   5       11.94       14.83      3.31 o 
  -7   9   5        7.37        2.41      1.88 o 
  -6   9   5        0.33       -0.24      1.50 o 
  -5   9   5       27.04       31.01      3.27 o 
  -4   9   5      346.93      354.60     16.10 o 
  -3   9   5       66.32       71.80      4.10 o 
  -2   9   5      493.94      507.95     20.60 o 
  -1   9   5        1.80        1.48      1.35 o 
   0   9   5       63.34       64.34      4.46 o 
   1   9   5       45.83       39.51      5.75 o 
   2   9   5       20.04       18.97      4.05 o 
  -8  10   5        1.42        1.20      2.01 o 
  -7  10   5        9.37        9.09      2.51 o 
  -6  10   5        0.90        0.84      1.64 o 
  -5  10   5       14.21       14.16      2.35 o 
  -4  10   5        4.58        4.28      1.75 o 
  -3  10   5      376.83      372.48     14.94 o 
  -2  10   5       16.11       15.73      2.24 o 
  -1  10   5       76.81       74.06      4.79 o 
   0  10   5       70.80       67.25      4.92 o 
  -7  11   5       35.48       36.88      4.05 o 
  -6  11   5        0.42       -0.30      1.57 o 
  -5  11   5       11.32       12.03      2.44 o 
  -4  11   5       61.03       64.32      4.13 o 
  -3  11   5       50.89       53.35      4.53 o 
  -2  11   5        2.09        3.09      1.72 o 
  -1  11   5       55.98       61.01      6.34 o 
   0 -12   6        6.18        0.99      2.75 o 
   1 -12   6        1.23       -2.16      2.44 o 
   2 -12   6        8.67        7.16      2.64 o 
   3 -12   6       10.39        7.33      2.42 o 
   4 -12   6        9.93        5.94      4.12 o 
   5 -12   6       27.04       25.04      5.12 o 
  -2 -11   6      124.17      127.81     13.22 o 
  -1 -11   6       70.72       64.81      4.63 o 
   0 -11   6        7.55        4.61      2.99 o 
   1 -11   6       49.17       46.46      4.34 o 
   2 -11   6       99.94      101.62      6.46 o 
   3 -11   6        0.05       -0.80      1.62 o 
   4 -11   6       62.79       75.10      6.13 o 
   5 -11   6       78.16       81.37     15.71 o 
   6 -11   6       17.69       18.06      4.53 o 
  -3 -10   6       28.80       26.42      5.26 o 
  -2 -10   6       95.20       94.89      7.48 o 
  -1 -10   6       54.76       54.39      4.01 o 
   0 -10   6       31.81       28.93      3.63 o 
   1 -10   6      686.69      680.09     44.95 o 
   2 -10   6       32.00       27.49      3.28 o 
   3 -10   6       18.64       21.73      2.75 o 
   4 -10   6        0.67        0.89      2.18 o 
   5 -10   6       72.41       85.06      6.84 o 
   6 -10   6       29.33       23.03      4.54 o 
   7 -10   6       29.74       28.49      8.02 o 
  -4  -9   6       26.64       26.25      5.21 o 
  -3  -9   6       28.41       24.63      4.67 o 
  -2  -9   6       64.00       66.62      4.76 o 
  -1  -9   6      121.36      107.70      4.85 o 
   0  -9   6      471.21      469.16     12.71 o 
   1  -9   6      622.59      625.28     34.64 o 
   2  -9   6      147.85      143.29      5.73 o 
   3  -9   6        2.42        1.74      1.35 o 
   4  -9   6       49.89       53.83      5.36 o 
   5  -9   6      115.21      122.90      7.55 o 
   6  -9   6      281.03      313.84     11.89 o 
   7  -9   6        7.20        6.75      4.92 o 
   8  -9   6        0.40       -0.33      4.59 o 
  -5  -8   6        1.86        2.41      2.68 o 
  -4  -8   6       60.95       54.26      6.10 o 
  -3  -8   6      250.52      250.37     10.64 o 
  -2  -8   6      129.56      125.16      5.08 o 
  -1  -8   6       42.30       37.59      3.00 o 
   0  -8   6     1103.48     1105.83     33.08 o 
   1  -8   6        2.00        2.85      1.55 o 
   2  -8   6       22.76       24.56      2.69 o 
   3  -8   6      347.41      339.36      8.43 o 
   4  -8   6      113.36      112.50      6.40 o 
   5  -8   6      328.44      310.29     14.30 o 
   6  -8   6       88.75       79.18      8.63 o 
   7  -8   6       19.27       16.05      5.81 o 
   8  -8   6       19.25       20.75      6.64 o 
  -6  -7   6        7.03        7.64      2.86 o 
  -5  -7   6        2.65        0.81      2.12 o 
  -4  -7   6      495.22      508.93     18.45 o 
  -3  -7   6       13.80       13.75      2.58 o 
  -2  -7   6      121.40      123.75      4.73 o 
  -1  -7   6      301.62      309.71     11.68 o 
   0  -7   6        2.58        4.16      1.13 o 
   1  -7   6      134.44      132.06      5.93 o 
   2  -7   6      591.05      536.31     37.54 o 
   3  -7   6      325.99      325.71      6.75 o 
   4  -7   6      187.54      161.18      7.30 o 
   5  -7   6      283.84      287.14     23.63 o 
   6  -7   6       20.98       23.13      5.75 o 
   7  -7   6       18.07       12.84      5.64 o 
   8  -7   6       66.81       57.93      9.46 o 
  -6  -6   6        5.12        3.99      2.11 o 
  -5  -6   6      110.68      124.48      5.54 o 
  -4  -6   6        7.73        8.69      2.00 o 
  -3  -6   6       87.70       85.55      4.00 o 
  -2  -6   6       53.32       53.59      3.04 o 
  -1  -6   6       79.95       76.18      2.87 o 
   0  -6   6      200.27      198.77      5.08 o 
   1  -6   6      479.56      439.65     10.64 o 
   2  -6   6     1159.57     1097.74     52.70 o 
   3  -6   6       10.48       13.38      1.68 o 
   4  -6   6      600.34      557.28     51.07 o 
   5  -6   6      277.10      244.45      8.97 o 
   6  -6   6        1.06        2.01      2.33 o 
   7  -6   6       14.58       16.46      3.91 o 
   8  -6   6      116.43      113.77     10.87 o 
  -7  -5   6       23.07       29.37      4.17 o 
  -6  -5   6       68.52       82.73      4.76 o 
  -5  -5   6       86.09       98.00      4.71 o 
  -4  -5   6       12.08        9.97      1.97 o 
  -3  -5   6      526.13      591.13     13.80 o 
  -2  -5   6      517.68      551.82      9.56 o 
  -1  -5   6       82.48       75.60      3.00 o 
   0  -5   6      519.66      504.79     12.31 o 
   1  -5   6        7.66       18.67      1.64 o 
   2  -5   6        4.89        5.06      2.42 o 
   3  -5   6     1070.60     1045.32     23.28 o 
   4  -5   6      743.26      700.03     24.88 o 
   5  -5   6        9.06        9.31      2.68 o 
   6  -5   6       17.16       13.65      3.43 o 
   7  -5   6      103.27      101.13      7.12 o 
   8  -5   6       45.96       40.05      5.95 o 
  -7  -4   6       76.34       73.23     20.68 o 
  -6  -4   6      117.94       99.25     19.78 o 
  -5  -4   6       43.52       37.31      7.26 o 
  -4  -4   6      460.78      388.42     66.93 o 
  -3  -4   6       19.51       15.54      4.68 o 
  -2  -4   6       14.17        9.14      2.66 o 
  -1  -4   6       33.39       32.86      1.89 o 
   0  -4   6     4008.41     4073.40     99.05 o 
   1  -4   6     1071.14     1238.88     67.92 o 
   2  -4   6     1112.17      832.61    239.57 o 
   3  -4   6       20.09       11.93      2.61 o 
   4  -4   6      413.74      423.48     15.45 o 
   5  -4   6        9.45        9.63      2.82 o 
   6  -4   6       96.48       84.57      6.22 o 
   7  -4   6      154.42      125.48      8.04 o 
   8  -4   6       11.63       12.38      4.17 o 
  -8  -3   6       23.90       22.13      5.69 o 
  -7  -3   6      111.22      109.47     19.71 o 
  -6  -3   6        8.92        6.94      2.61 o 
  -5  -3   6      201.59      167.31     29.93 o 
  -4  -3   6      416.33      328.88     74.40 o 
  -3  -3   6      257.10      214.57     47.73 o 
  -2  -3   6       30.17       17.99      4.06 o 
  -1  -3   6     5680.38     6190.71     66.13 o 
   0  -3   6      385.97      331.99      9.33 o 
   1  -3   6        5.42        3.73      1.27 o 
   2  -3   6       92.01       78.58     14.62 o 
   3  -3   6      285.25      318.31      9.12 o 
   4  -3   6       13.61       14.25      1.43 o 
   5  -3   6      228.40      223.33      8.47 o 
   6  -3   6      230.71      244.67     12.17 o 
   7  -3   6        4.85        2.51      2.44 o 
   8  -3   6       19.41       16.72      4.37 o 
  -8  -2   6      104.50      109.89     23.32 o 
  -7  -2   6       11.47        8.20      2.70 o 
  -6  -2   6      169.82      135.34     32.15 o 
  -5  -2   6      632.46      611.99     85.10 o 
  -4  -2   6      149.48       94.91     36.09 o 
  -3  -2   6        1.44        1.20      1.00 o 
  -2  -2   6      412.01      382.10     43.64 o 
  -1  -2   6     6362.49     7160.56    149.35 o 
   0  -2   6      669.32      715.12     17.58 o 
   1  -2   6     2401.23     1977.74    493.46 o 
   2  -2   6      897.38      795.42     98.23 o 
   3  -2   6       19.15       12.76      1.49 o 
   4  -2   6      171.05      172.71      6.11 o 
   5  -2   6        3.23        4.29      1.18 o 
   6  -2   6       20.32       20.90      2.30 o 
   7  -2   6       18.83       19.19      2.20 o 
   8  -2   6       32.50       38.83      6.57 o 
  -9  -1   6       14.99       13.93      3.05 o 
  -8  -1   6        2.91        1.71      1.18 o 
  -7  -1   6       86.78       80.87     18.32 o 
  -6  -1   6      397.49      320.58     76.87 o 
  -5  -1   6      381.58      373.59     38.94 o 
  -4  -1   6        6.47        6.35      1.58 o 
  -3  -1   6     1522.35     1504.51    182.23 o 
  -2  -1   6     1784.69     1765.40    240.60 o 
  -1  -1   6      187.12      184.44      4.06 o 
   0  -1   6        1.24        1.74      0.56 o 
   1  -1   6     1374.83     1180.24    171.85 o 
   2  -1   6      310.48      289.66     25.39 o 
   3  -1   6       12.57       18.91      2.42 o 
   4  -1   6       18.09       16.70      1.71 o 
   5  -1   6       21.38       21.21      2.02 o 
   6  -1   6       42.68       44.16      3.27 o 
   7  -1   6       28.67       24.36      2.76 o 
   8  -1   6       47.67       47.35      6.02 o 
  -9   0   6        3.68        1.89      1.64 o 
  -8   0   6       44.41       35.74      8.34 o 
  -7   0   6      151.78      138.88     27.66 o 
  -6   0   6      778.90      815.62     90.28 o 
  -5   0   6      213.82      208.95     18.30 o 
  -4   0   6      418.57      371.75     47.88 o 
  -3   0   6     1311.22     1157.57    218.58 o 
  -2   0   6       51.92       58.75      7.12 o 
  -1   0   6      774.11      813.37    105.44 o 
   0   0   6       54.09       61.25     17.04 o 
   1   0   6        5.46       11.41      0.91 o 
   2   0   6       97.27      123.31      5.00 o 
   3   0   6     1720.16     1721.90     38.09 o 
   4   0   6      139.99      141.90      4.52 o 
   5   0   6      270.86      264.32      7.55 o 
   6   0   6       99.20      102.84      5.52 o 
   7   0   6        7.39        8.34      2.11 o 
  -9   1   6       33.86       22.74     10.73 o 
  -8   1   6        1.02        0.90      1.33 o 
  -7   1   6      347.78      330.36     52.19 o 
  -6   1   6      477.80      442.30     51.14 o 
  -5   1   6      699.02      703.51     65.96 o 
  -4   1   6      996.24     1049.76     97.72 o 
  -3   1   6        9.61       14.89      2.87 o 
  -2   1   6       44.60       47.55     11.14 o 
  -1   1   6      228.71      213.39     25.95 o 
   0   1   6       74.33       88.40      4.37 o 
   1   1   6      263.69      251.13     34.57 o 
   2   1   6     1663.69     1580.58     62.65 o 
   3   1   6     1355.62     1306.74     31.57 o 
   4   1   6      879.32      859.14     20.38 o 
   5   1   6       40.71       46.95      3.43 o 
   6   1   6       23.02       25.29      2.98 o 
   7   1   6       54.85       62.04      4.42 o 
  -9   2   6       85.26       71.22     29.37 o 
  -8   2   6      148.77      102.97     29.74 o 
  -7   2   6        1.88        0.39      1.08 o 
  -6   2   6      151.72      111.52     28.28 o 
  -5   2   6      236.49      226.07     22.88 o 
  -4   2   6      403.29      380.83     47.51 o 
  -3   2   6       51.85       65.95      7.04 o 
  -2   2   6        2.23        1.26      0.44 o 
  -1   2   6     1920.94     2268.62     50.98 o 
   0   2   6     1953.97     2260.77     58.83 o 
   1   2   6      226.95      214.38     11.58 o 
   2   2   6        8.95        7.67      0.92 o 
   3   2   6       75.37       66.97      2.44 o 
   4   2   6      155.45      161.66      4.35 o 
   5   2   6      360.99      365.40     11.21 o 
   6   2   6       15.18       10.72      2.37 o 
 -10   3   6        4.79        3.92      2.96 o 
  -9   3   6       49.43       47.95     13.85 o 
  -8   3   6       45.61       29.35     11.26 o 
  -7   3   6      350.35      291.48     69.49 o 
  -6   3   6       18.59       13.09      4.13 o 
  -5   3   6      228.73      206.13     36.97 o 
  -4   3   6       52.50       49.92      9.45 o 
  -3   3   6       95.74       73.86      9.45 o 
  -2   3   6     1383.94     1371.30    191.02 o 
  -1   3   6       86.48       90.27     11.31 o 
   0   3   6      435.59      488.39     16.83 o 
   1   3   6      359.17      376.11     17.20 o 
   2   3   6        5.59        6.05      0.94 o 
   3   3   6      712.25      655.02     18.83 o 
   4   3   6      464.92      474.48     11.88 o 
   5   3   6      228.25      218.44      8.83 o 
   6   3   6       11.46        9.38      2.90 o 
 -10   4   6       23.24       17.60      7.30 o 
  -9   4   6       40.21       29.04      9.78 o 
  -8   4   6       58.99       33.53     18.80 o 
  -7   4   6       89.22       55.40     15.46 o 
  -6   4   6      106.99       85.47     23.74 o 
  -5   4   6       11.95        6.41      3.41 o 
  -4   4   6      101.49       89.85     11.26 o 
  -3   4   6      900.69      812.73    184.54 o 
  -2   4   6      487.65      466.02     67.41 o 
  -1   4   6      623.89      511.01     97.41 o 
   0   4   6     1031.45      961.60    128.70 o 
   1   4   6       69.09       62.16      3.32 o 
   2   4   6       47.52       53.05      2.35 o 
   3   4   6      472.76      466.10     19.31 o 
   4   4   6       99.85      102.02      4.98 o 
   5   4   6        0.05       -0.08      1.43 o 
 -10   5   6       68.68       48.43     16.47 o 
  -9   5   6        0.20       -0.26      1.41 o 
  -8   5   6       80.49       59.65     18.68 o 
  -7   5   6       32.82       25.41     11.59 o 
  -6   5   6       95.89       75.37     19.17 o 
  -5   5   6       33.75       27.24      8.10 o 
  -4   5   6      194.69      194.20     40.86 o 
  -3   5   6        3.57        3.31      1.08 o 
  -2   5   6       84.89       61.56     16.08 o 
  -1   5   6     1071.20     1142.22     52.98 o 
   0   5   6      352.87      318.70     49.95 o 
   1   5   6      231.59      189.84     24.95 o 
   2   5   6      355.52      369.32     12.18 o 
   3   5   6       10.53        9.84      1.96 o 
   4   5   6        0.51        1.23      1.51 o 
   5   5   6        6.43        7.44      2.55 o 
  -9   6   6        0.57       -0.87      1.31 o 
  -8   6   6        4.03        1.95      1.40 o 
  -7   6   6       30.45       24.34     12.37 o 
  -6   6   6      524.40      445.25    102.23 o 
  -5   6   6      287.25      217.00     76.20 o 
  -4   6   6      387.73      332.48     73.10 o 
  -3   6   6       54.75       58.30      3.01 o 
  -2   6   6      956.05     1054.23     39.21 o 
  -1   6   6      362.20      394.90     18.43 o 
   0   6   6       69.65       75.72      4.92 o 
   1   6   6      135.42      116.68      4.39 o 
   2   6   6      366.52      360.51     23.02 o 
   3   6   6        5.09        6.84      2.50 o 
   4   6   6        0.29       -0.56      2.12 o 
  -9   7   6       28.98       44.06      6.04 o 
  -8   7   6      194.61      217.19     12.73 o 
  -7   7   6        7.18        4.58      2.19 o 
  -6   7   6      778.49      847.23     41.05 o 
  -5   7   6      190.78      233.76      8.06 o 
  -4   7   6        1.80        3.15      1.29 o 
  -3   7   6       29.53       35.69      2.52 o 
  -2   7   6      676.42      703.86     31.74 o 
  -1   7   6      132.73      149.50      7.84 o 
   0   7   6       28.53       25.65      2.87 o 
   1   7   6      226.21      233.50     12.58 o 
   2   7   6       52.66       46.90      4.63 o 
   3   7   6       17.90       14.80      3.38 o 
  -9   8   6       25.37       30.13      4.11 o 
  -8   8   6      176.31      177.29     18.12 o 
  -7   8   6      128.69      122.25      8.52 o 
  -6   8   6       36.50       49.10      4.76 o 
  -5   8   6        0.77        1.59      1.73 o 
  -4   8   6      118.60      111.13      4.71 o 
  -3   8   6      373.26      383.84     16.43 o 
  -2   8   6        8.50        6.34      1.47 o 
  -1   8   6       23.26       24.91      2.54 o 
   0   8   6       30.94       34.25      3.42 o 
   1   8   6       76.15       76.01      6.97 o 
   2   8   6        0.26        1.70      2.40 o 
  -8   9   6        2.60        2.23      2.18 o 
  -7   9   6      105.43      104.36      8.38 o 
  -6   9   6       32.30       29.38      3.32 o 
  -5   9   6        4.26        2.95      1.75 o 
  -4   9   6      108.09      118.61      5.92 o 
  -3   9   6      208.28      221.31      9.97 o 
  -2   9   6        0.55        1.21      1.28 o 
  -1   9   6       30.57       32.07      3.50 o 
   0   9   6      118.77      112.72      7.46 o 
   1   9   6       11.11       17.76      4.66 o 
  -8  10   6       75.48       82.49      5.51 o 
  -7  10   6       20.08       20.85      3.33 o 
  -6  10   6       29.40       22.95      3.29 o 
  -5  10   6       10.27        9.95      2.19 o 
  -4  10   6       49.25       43.56      2.93 o 
  -3  10   6        4.96        6.71      1.74 o 
  -2  10   6      153.47      153.58      8.04 o 
  -1  10   6      106.73       99.11      7.58 o 
   0  10   6        0.13        0.07      2.09 o 
  -6  11   6       10.13        8.74      2.36 o 
  -5  11   6       74.88       72.04      6.01 o 
  -4  11   6        8.20        8.29      1.85 o 
  -3  11   6       75.17       68.01      4.63 o 
  -2  11   6       14.36       14.64      3.03 o 
   0 -12   7        4.97        2.37      2.91 o 
   1 -12   7       16.43       15.46      4.01 o 
   2 -12   7        0.82       -0.20      2.04 o 
   3 -12   7       26.56       26.78      3.43 o 
   4 -12   7       38.08       37.42      5.76 o 
   5 -12   7      108.82      102.08     11.34 o 
  -1 -11   7       55.06       52.31      6.14 o 
   0 -11   7       94.41       79.38      6.82 o 
   1 -11   7      101.38       99.04      5.79 o 
   2 -11   7       32.37       31.32      3.64 o 
   3 -11   7      109.52      107.16      7.14 o 
   4 -11   7       75.20       85.10      9.13 o 
   5 -11   7       14.29       10.13      3.59 o 
   6 -11   7       30.68       26.33      5.18 o 
  -3 -10   7       36.77       38.28      5.81 o 
  -2 -10   7       16.64       20.19      3.52 o 
  -1 -10   7      101.95       99.88      5.00 o 
   0 -10   7       98.75       89.98      6.57 o 
   1 -10   7       25.61       22.94      3.23 o 
   2 -10   7      123.20      111.50      5.54 o 
   3 -10   7       17.85       18.01      2.61 o 
   4 -10   7       35.17       34.01      2.50 o 
   5 -10   7        2.77        2.98      2.75 o 
   6 -10   7      148.70      159.79      9.41 o 
   7 -10   7       33.07       36.35      8.80 o 
  -4  -9   7        6.59        9.42      4.81 o 
  -3  -9   7        2.75        4.22      2.84 o 
  -2  -9   7        8.03        6.02      2.29 o 
  -1  -9   7      214.48      213.52      6.57 o 
   0  -9   7        2.67        5.56      2.08 o 
   1  -9   7      536.31      542.14     27.11 o 
   2  -9   7      396.85      388.38     18.15 o 
   3  -9   7        3.58        3.40      1.59 o 
   4  -9   7        7.03        6.48      1.41 o 
   5  -9   7       36.19       34.75      6.47 o 
   7  -9   7       86.49       71.98      9.90 o 
  -5  -8   7       70.32       78.73      7.36 o 
  -4  -8   7       47.21       56.72      6.24 o 
  -3  -8   7        4.87        5.65      2.95 o 
  -2  -8   7      520.86      551.88     10.22 o 
  -1  -8   7      558.23      545.85     15.31 o 
   0  -8   7      729.31      725.26     37.66 o 
   1  -8   7      365.77      352.20     18.04 o 
   2  -8   7       25.39       19.71      2.97 o 
   3  -8   7       25.47       27.16      2.52 o 
   4  -8   7       43.33       40.44      2.28 o 
   5  -8   7      201.46      198.00     15.88 o 
   6  -8   7      196.68      169.03     12.73 o 
   7  -8   7        0.35        1.77      4.09 o 
   8  -8   7       23.26       23.85      6.92 o 
  -6  -7   7      184.46      213.05      9.31 o 
  -5  -7   7       25.18       27.43      3.99 o 
  -4  -7   7       92.10       97.38      6.94 o 
  -3  -7   7      464.42      497.24     18.09 o 
  -2  -7   7      193.93      208.62      6.00 o 
  -1  -7   7       77.09       83.06      3.32 o 
   0  -7   7       30.96       32.72      2.38 o 
   1  -7   7       64.16       62.95      6.53 o 
   2  -7   7        3.51        2.06      1.57 o 
   3  -7   7      305.62      303.34     14.00 o 
   4  -7   7      312.57      311.54      5.57 o 
   5  -7   7      257.96      257.24     22.71 o 
   6  -7   7       56.62       53.23      7.80 o 
   7  -7   7        5.29        1.99      4.04 o 
   8  -7   7        3.07        4.81      4.43 o 
  -6  -6   7       16.67       16.75      2.91 o 
  -5  -6   7       17.87       20.33      2.93 o 
  -4  -6   7      542.10      563.12     12.24 o 
  -3  -6   7       21.13       24.40      2.93 o 
  -2  -6   7      754.90      766.00     10.51 o 
  -1  -6   7        6.18        9.69      1.58 o 
   0  -6   7      187.69      184.89      4.48 o 
   1  -6   7      239.23      232.16      7.52 o 
   2  -6   7       50.51       46.27      3.43 o 
   3  -6   7      680.69      668.08     17.08 o 
   4  -6   7       45.95       42.47      2.47 o 
   5  -6   7      342.96      312.02     10.36 o 
   6  -6   7       73.06       58.49      5.68 o 
   7  -6   7        8.42        5.67      3.21 o 
   8  -6   7       13.85       11.34      3.97 o 
  -7  -5   7       35.35       50.81      5.00 o 
  -6  -5   7       17.97       18.43      2.89 o 
  -5  -5   7       48.09       60.19      3.82 o 
  -4  -5   7      178.36      207.83      7.65 o 
  -3  -5   7       24.26       30.59      2.50 o 
  -2  -5   7       17.46       21.56      2.80 o 
  -1  -5   7      720.34      579.63    138.82 o 
   0  -5   7      215.02      215.39      4.33 o 
   1  -5   7       10.04       12.15      8.42 o 
   2  -5   7      778.30      580.54    185.04 o 
   3  -5   7        2.92        1.78      0.81 o 
   4  -5   7      230.67      233.83      9.02 o 
   5  -5   7      378.96      334.16     10.79 o 
   6  -5   7       20.42       14.23      3.56 o 
   7  -5   7        7.26        6.51      3.23 o 
   8  -5   7      110.12       94.03      7.80 o 
  -7  -4   7       29.13       23.67      7.88 o 
  -6  -4   7       26.71       20.15      6.30 o 
  -5  -4   7       13.46        9.82      4.26 o 
  -4  -4   7       11.85       11.25      4.13 o 
  -3  -4   7      604.11      468.34    119.30 o 
  -2  -4   7     1857.35     1380.77    329.35 o 
  -1  -4   7      401.96      334.82     74.00 o 
   0  -4   7      419.07      352.81     80.03 o 
   1  -4   7       75.62       33.94     14.57 o 
   2  -4   7      536.14      409.51     95.93 o 
   3  -4   7      409.10      313.51     65.60 o 
   4  -4   7       77.91       73.09      3.02 o 
   5  -4   7      260.19      251.70     16.45 o 
   6  -4   7        3.21       -0.15      2.16 o 
   7  -4   7      149.19      145.94     11.37 o 
   8  -4   7       24.99       15.73      4.58 o 
  -8  -3   7       29.51       23.73      8.20 o 
  -7  -3   7       11.99        6.59      3.76 o 
  -6  -3   7      253.75      201.64     65.50 o 
  -5  -3   7        3.63        2.98      1.19 o 
  -4  -3   7        3.76        4.06      2.56 o 
  -3  -3   7      138.05      102.46     35.37 o 
  -2  -3   7      285.56      185.17     68.15 o 
  -1  -3   7        4.66        0.79      0.84 o 
   0  -3   7      117.82       71.05     11.14 o 
   1  -3   7     1354.67     1078.27    302.94 o 
   2  -3   7      136.67      100.63     20.60 o 
   3  -3   7      133.12      115.28     17.88 o 
   4  -3   7      328.03      319.24      5.93 o 
   5  -3   7       13.37       13.69      1.81 o 
   6  -3   7       22.59       23.36      2.43 o 
   7  -3   7      347.56      313.28     12.71 o 
   8  -3   7       11.73       12.59      4.21 o 
  -8  -2   7       74.28       80.04     16.85 o 
  -7  -2   7      256.48      234.66     51.64 o 
  -6  -2   7       61.03       51.85     14.97 o 
  -5  -2   7       59.11       45.24     14.42 o 
  -4  -2   7       47.13       36.63     13.86 o 
  -3  -2   7      239.49      199.68     30.90 o 
  -2  -2   7      139.57      140.31     24.35 o 
  -1  -2   7     3933.70     4165.52    376.34 o 
   0  -2   7     2270.79     1936.67    373.90 o 
   1  -2   7       17.68        9.59      4.34 o 
   2  -2   7      629.54      566.60     69.14 o 
   3  -2   7      703.35      593.17    100.64 o 
   4  -2   7       78.47       81.78      3.07 o 
   5  -2   7       80.01       92.54      3.48 o 
   6  -2   7      223.04      238.21     15.19 o 
   7  -2   7       38.52       45.21      3.97 o 
  -9  -1   7        0.18       -0.07      1.25 o 
  -8  -1   7        4.57        3.67      1.44 o 
  -7  -1   7       42.32       36.33      8.96 o 
  -6  -1   7        7.49        5.31      1.82 o 
  -5  -1   7      318.74      242.59     57.39 o 
  -4  -1   7      937.67      784.15    182.92 o 
  -3  -1   7       73.73       95.32      9.58 o 
  -2  -1   7     2864.82     2930.92    356.27 o 
  -1  -1   7      568.96      428.55     73.41 o 
   0  -1   7      229.39      186.66     35.22 o 
   1  -1   7      135.70      108.85     16.20 o 
   2  -1   7      314.66      269.38     31.16 o 
   3  -1   7      180.77      134.33     24.62 o 
   4  -1   7       45.97       46.08      2.55 o 
   5  -1   7      289.13      309.70      8.94 o 
   6  -1   7       69.95       83.81      4.30 o 
   7  -1   7        4.69        5.02      1.93 o 
  -9   0   7        1.41        0.50      1.63 o 
  -8   0   7        5.36        5.51      1.82 o 
  -7   0   7      120.70      116.03     22.36 o 
  -6   0   7        4.90        6.31      0.92 o 
  -5   0   7      800.05      814.92     86.75 o 
  -4   0   7      157.06      101.96     41.58 o 
  -3   0   7       13.33        9.69      2.42 o 
  -2   0   7      276.49      215.86     53.81 o 
  -1   0   7       47.84       46.10      7.99 o 
   0   0   7        3.63        4.87      0.90 o 
   1   0   7      518.51      485.97     37.32 o 
   2   0   7      892.77      827.99     68.49 o 
   3   0   7       54.37       52.62      2.75 o 
   4   0   7      168.24      175.18      7.36 o 
   5   0   7      293.82      293.36      7.94 o 
   6   0   7        4.69        2.96      1.64 o 
   7   0   7       19.41       20.54      2.97 o 
  -9   1   7       50.21       41.94     17.05 o 
  -8   1   7       49.67       43.35     12.33 o 
  -7   1   7        1.45        0.71      0.90 o 
  -6   1   7      118.77      121.56     12.97 o 
  -5   1   7      576.80      535.02     68.64 o 
  -4   1   7        0.01        1.86      0.88 o 
  -3   1   7     4091.64     4198.79    500.35 o 
  -2   1   7      674.86      661.45     78.85 o 
  -1   1   7      138.36      133.10     16.25 o 
   0   1   7     1193.39     1389.97     49.93 o 
   1   1   7      121.28       89.77      7.47 o 
   2   1   7       14.99       15.80      1.26 o 
   3   1   7        4.94        3.32      0.85 o 
   4   1   7     1014.30      984.13     35.42 o 
   5   1   7        0.54        0.62      1.32 o 
   6   1   7       46.47       49.22      3.92 o 
   7   1   7       43.50       56.47      4.44 o 
  -9   2   7      148.38      128.20     38.45 o 
  -8   2   7        2.88        1.52      1.03 o 
  -7   2   7      532.75      476.10    105.14 o 
  -6   2   7        2.09        1.02      0.65 o 
  -5   2   7        0.84        0.33      0.60 o 
  -4   2   7      235.38      189.67     49.17 o 
  -3   2   7      709.21      639.11    123.27 o 
  -2   2   7      184.53      131.54     34.52 o 
  -1   2   7      494.32      525.40     57.73 o 
   0   2   7       48.65       41.17      2.78 o 
   1   2   7      234.16      236.09      8.77 o 
   2   2   7      236.43      256.99     10.18 o 
   3   2   7      375.28      365.62     10.79 o 
   4   2   7        4.25        1.99      1.46 o 
   5   2   7        0.05        0.89      1.59 o 
   6   2   7        0.41       -0.14      1.64 o 
  -9   3   7        7.84        4.53      1.73 o 
  -8   3   7      103.54       86.94     34.54 o 
  -7   3   7        9.85        6.54      3.08 o 
  -6   3   7        2.28        1.84      0.92 o 
  -5   3   7        7.07       10.40      3.28 o 
  -4   3   7       93.27       87.62     16.43 o 
  -3   3   7      405.77      394.67     57.49 o 
  -2   3   7      170.86      169.71     27.56 o 
  -1   3   7     4992.60     5827.95     68.82 o 
   0   3   7      557.06      574.41     15.76 o 
   1   3   7       15.31       16.60      1.18 o 
   2   3   7       87.04       89.11      4.21 o 
   3   3   7        9.26       11.54      1.70 o 
   4   3   7        7.11        6.17      1.88 o 
   5   3   7        2.45        0.13      1.88 o 
   6   3   7      119.18      131.64     14.44 o 
 -10   4   7       10.20        6.71      2.95 o 
  -9   4   7        1.05        0.66      1.27 o 
  -8   4   7      239.10      199.04     63.83 o 
  -7   4   7      117.17       80.91     19.79 o 
  -6   4   7       78.55       54.60     16.30 o 
  -5   4   7      191.32      155.28     24.49 o 
  -4   4   7      202.67      191.84     41.89 o 
  -3   4   7      282.26      238.42     55.16 o 
  -2   4   7     3000.54     2749.35    579.27 o 
  -1   4   7      829.60      696.19    114.54 o 
   0   4   7       17.68       10.40      1.82 o 
   1   4   7      128.93      111.89      8.53 o 
   2   4   7      137.86      161.06      5.73 o 
   3   4   7       16.02       13.30      1.91 o 
   4   4   7      151.25      157.31      5.45 o 
   5   4   7       12.48        8.23      2.79 o 
  -9   5   7       12.90        6.77      5.51 o 
  -8   5   7      121.30       89.88     41.78 o 
  -7   5   7       15.39        6.15      3.67 o 
  -6   5   7      175.70      163.26     39.58 o 
  -5   5   7       95.22       74.23     19.96 o 
  -4   5   7        6.64        4.81      1.49 o 
  -3   5   7       58.93       40.83     12.43 o 
  -2   5   7        1.12        1.28      0.71 o 
  -1   5   7      127.07      112.76     22.83 o 
   0   5   7      157.09      145.50     21.38 o 
   1   5   7     1922.33     1765.16    132.84 o 
   2   5   7        6.46        8.65      1.84 o 
   3   5   7       13.20       17.47      2.75 o 
   4   5   7        7.43        5.41      1.95 o 
  -9   6   7        1.05        0.29      1.55 o 
  -8   6   7        0.15       -0.15      1.17 o 
  -7   6   7       31.96       22.27      9.18 o 
  -6   6   7      174.12      140.20     33.59 o 
  -5   6   7       91.40       62.98     25.06 o 
  -4   6   7       17.47       16.02      5.10 o 
  -3   6   7       21.16       24.19      2.31 o 
  -2   6   7      535.31      594.37     23.55 o 
  -1   6   7        9.50       15.20      1.96 o 
   0   6   7      668.40      661.45     37.36 o 
   1   6   7      197.68      192.09     10.23 o 
   2   6   7        3.68        3.75      1.80 o 
   3   6   7       26.94       30.05      4.18 o 
   4   6   7       12.76       12.26      3.36 o 
  -9   7   7       25.76       41.29      4.81 o 
  -8   7   7       34.48       33.59      5.09 o 
  -7   7   7       71.11       91.02      5.51 o 
  -6   7   7      466.69      469.04     26.56 o 
  -5   7   7       78.46       80.68      4.37 o 
  -4   7   7      612.31      682.08      9.87 o 
  -3   7   7        4.81        2.66      1.30 o 
  -2   7   7        3.22        3.76      1.37 o 
  -1   7   7       98.13      104.72      6.25 o 
   0   7   7      274.31      276.50     17.56 o 
   1   7   7       15.42       14.36      3.01 o 
   2   7   7      102.84      103.21      6.30 o 
   3   7   7       83.07       80.25      7.51 o 
  -9   8   7        2.92        2.07      3.13 o 
  -8   8   7      239.62      272.76     16.10 o 
  -7   8   7       21.28       20.97      3.52 o 
  -6   8   7        2.84        0.55      1.82 o 
  -5   8   7      161.34      179.20      7.85 o 
  -4   8   7       61.77       74.98      3.45 o 
  -3   8   7        2.44        1.27      1.16 o 
  -2   8   7        6.17        4.69      1.45 o 
  -1   8   7       53.85       48.59      4.10 o 
   0   8   7       29.74       29.92      3.44 o 
   1   8   7       41.26       41.44      4.60 o 
   2   8   7       76.18       61.00      5.74 o 
  -8   9   7      122.45      153.08      7.76 o 
  -7   9   7        4.85        1.22      1.85 o 
  -6   9   7        5.41        6.38      2.11 o 
  -5   9   7       41.98       40.22      2.44 o 
  -4   9   7       55.97       55.24      3.09 o 
  -3   9   7       69.72       71.89      3.88 o 
  -2   9   7        0.79        0.67      1.35 o 
  -1   9   7       32.28       32.69      3.64 o 
   0   9   7       36.77       33.78      3.77 o 
   1   9   7       37.74       28.65      5.71 o 
  -7  10   7        9.39        9.07      2.72 o 
  -6  10   7       17.46        9.62      2.57 o 
  -5  10   7       38.52       40.23      2.50 o 
  -4  10   7       21.42       22.09      2.35 o 
  -3  10   7      179.90      186.32      7.48 o 
  -2  10   7       35.36       43.25      3.59 o 
  -1  10   7      123.20      143.55      7.80 o 
  -6  11   7       22.94       23.84      3.56 o 
  -5  11   7        0.26       -0.53      1.30 o 
  -4  11   7       44.63       44.09      3.49 o 
  -3  11   7       16.57       16.68      2.70 o 
   1 -12   8        0.36        0.49      2.62 o 
   2 -12   8       45.84       47.94      6.68 o 
   3 -12   8       12.76       11.26      2.77 o 
   4 -12   8        0.24       -1.66      2.50 o 
  -1 -11   8       73.77       76.00      6.92 o 
   0 -11   8       13.49        7.89      5.06 o 
   1 -11   8      115.81      116.68      6.29 o 
   2 -11   8       31.09       34.63      3.89 o 
   3 -11   8       29.49       27.76      3.36 o 
   4 -11   8       16.77       21.12      3.24 o 
   5 -11   8      244.78      231.66     11.57 o 
   6 -11   8        0.05       -2.71      2.82 o 
  -3 -10   8       49.88       41.67      5.92 o 
  -2 -10   8       15.17       11.59      3.67 o 
  -1 -10   8       22.59       23.65      4.44 o 
   0 -10   8       10.87       11.89      3.54 o 
   1 -10   8       84.60       83.52      5.15 o 
   2 -10   8       45.45       38.29      3.76 o 
   3 -10   8       17.92       21.36      2.89 o 
   4 -10   8      177.22      194.72      7.80 o 
   5 -10   8       25.90       22.85      5.86 o 
  -4  -9   8      174.23      176.68     10.20 o 
  -3  -9   8       27.57       35.32      5.10 o 
  -2  -9   8       11.60       12.10      2.61 o 
  -1  -9   8       47.03       42.58      5.02 o 
   0  -9   8      422.37      444.62     15.94 o 
   1  -9   8       89.44       77.64      4.69 o 
   2  -9   8        1.91       -0.35      1.66 o 
   3  -9   8       23.44       27.59      3.32 o 
   4  -9   8       34.22       37.72      2.95 o 
   5  -9   8        0.81        0.40      2.17 o 
   6  -9   8        1.31        0.33      3.49 o 
   7  -9   8      208.92      197.69     15.16 o 
  -5  -8   8        6.08        5.42      3.22 o 
  -4  -8   8      227.69      242.94     11.17 o 
  -3  -8   8       90.14       95.98      5.59 o 
  -2  -8   8        7.02        7.02      1.92 o 
  -1  -8   8      593.39      609.23     11.91 o 
   0  -8   8       43.85       45.54      3.74 o 
   1  -8   8       39.59       44.37      7.19 o 
   2  -8   8      174.82      172.87      7.11 o 
   3  -8   8      116.48      109.44      4.58 o 
   4  -8   8        0.14        0.12      1.04 o 
   5  -8   8       12.22        7.73      2.73 o 
   6  -8   8       26.56       25.23      6.58 o 
   7  -8   8       43.14       40.83      8.19 o 
  -6  -7   8       73.74       86.64      6.44 o 
  -5  -7   8       85.74       93.73      6.06 o 
  -4  -7   8      184.55      189.23      9.42 o 
  -3  -7   8       13.52       13.56      2.62 o 
  -2  -7   8      566.10      576.14      9.83 o 
  -1  -7   8      309.01      332.05     11.49 o 
   0  -7   8      135.88      133.03      6.58 o 
   1  -7   8       68.92       65.73      5.01 o 
   2  -7   8      244.37      233.88      7.80 o 
   3  -7   8      271.19      260.12      6.60 o 
   4  -7   8      141.26      129.67      5.85 o 
   5  -7   8        1.80        3.43      3.21 o 
   6  -7   8       12.77       11.90      4.81 o 
   7  -7   8       60.98       50.13      8.80 o 
  -6  -6   8        0.17        0.19      1.99 o 
  -5  -6   8       70.96       74.21      5.17 o 
  -4  -6   8       18.02       24.50      2.80 o 
  -3  -6   8       27.57       26.23      3.10 o 
  -2  -6   8     1536.95     1595.91     19.69 o 
  -1  -6   8        6.61        4.69      1.27 o 
   0  -6   8       13.23       14.98      2.65 o 
   1  -6   8        4.15        3.44      3.13 o 
   2  -6   8      421.28      428.59     20.00 o 
   3  -6   8       58.94       59.39      3.32 o 
   4  -6   8      902.37      882.34     31.98 o 
   5  -6   8       13.71       13.95      3.42 o 
   6  -6   8        1.79        2.04      2.57 o 
   7  -6   8      112.35       92.54      7.31 o 
   8  -6   8        7.71        9.10      4.06 o 
  -7  -5   8        3.36        4.67      2.70 o 
  -6  -5   8      116.28      155.53      7.11 o 
  -5  -5   8       91.92      122.96      5.76 o 
  -4  -5   8       17.21       22.66      2.96 o 
  -3  -5   8        8.75        3.15      3.02 o 
  -2  -5   8      627.44      515.92    111.09 o 
  -1  -5   8       15.84       14.54      4.35 o 
   0  -5   8      726.73      433.48    249.38 o 
   1  -5   8      195.91      131.37     74.64 o 
   2  -5   8       13.44        5.59      3.83 o 
   3  -5   8     1820.50     1392.34    380.95 o 
   4  -5   8      316.42      299.28      6.61 o 
   5  -5   8        5.52        6.78      1.41 o 
   6  -5   8      117.10      101.06      7.10 o 
   7  -5   8       39.24       36.52      5.61 o 
   8  -5   8        1.15        1.65      2.87 o 
  -7  -4   8       78.33       61.92     18.53 o 
  -6  -4   8       91.43       72.82     28.05 o 
  -5  -4   8       96.75       67.49     25.92 o 
  -4  -4   8      570.01      434.26    145.51 o 
  -3  -4   8      217.76      181.46     43.78 o 
  -2  -4   8       33.43       34.28      8.29 o 
  -1  -4   8     5339.52     4622.87    874.90 o 
   0  -4   8      212.06      118.74     51.36 o 
   1  -4   8      126.16       66.70     22.58 o 
   2  -4   8       33.57       20.41      5.86 o 
   3  -4   8      795.59      657.34    123.09 o 
   4  -4   8      102.24       96.97      3.71 o 
   5  -4   8       10.25       10.85      1.72 o 
   6  -4   8      249.82      267.34     12.95 o 
   7  -4   8        7.28        7.51      3.29 o 
  -8  -3   8       55.01       53.92     20.67 o 
  -7  -3   8       77.26       58.46     22.55 o 
  -6  -3   8        3.62        3.42      1.32 o 
  -5  -3   8      226.71      161.10     65.10 o 
  -4  -3   8        1.88        2.57      1.16 o 
  -3  -3   8        0.12       -0.03      0.62 o 
  -2  -3   8       45.96       36.98     10.53 o 
   0  -3   8     1853.38     1695.94    295.49 o 
   1  -3   8      351.91      258.71     82.38 o 
   2  -3   8      734.07      573.70    121.21 o 
   3  -3   8       47.69       36.89     11.54 o 
   4  -3   8        2.08        0.99      1.10 o 
   5  -3   8      285.51      292.31     10.17 o 
   6  -3   8      279.12      277.64     17.40 o 
   7  -3   8        3.12        3.35      1.35 o 
  -8  -2   8       60.08       56.15     19.51 o 
  -7  -2   8        2.86        2.06      1.31 o 
  -6  -2   8      505.36      410.85    133.85 o 
  -5  -2   8      169.96      128.99     46.40 o 
  -4  -2   8      115.60       78.25     28.59 o 
  -3  -2   8        1.62        0.73      0.54 o 
  -2  -2   8      293.13      274.68     34.01 o 
  -1  -2   8      560.70      427.65     68.69 o 
   0  -2   8      176.59      162.10     25.05 o 
   1  -2   8     4148.88     3856.05    817.01 o 
   2  -2   8      325.57      306.49     42.45 o 
   3  -2   8        1.49        1.46      0.78 o 
   4  -2   8       52.81       59.74      2.80 o 
   5  -2   8      279.10      285.20     10.22 o 
   6  -2   8        7.08        8.62      1.94 o 
   7  -2   8       20.03       22.49      3.19 o 
  -9  -1   8       61.91       64.93     14.16 o 
  -8  -1   8        0.79        0.47      1.22 o 
  -7  -1   8      220.17      196.98     43.57 o 
  -6  -1   8      283.54      279.71     59.37 o 
  -5  -1   8      379.72      353.15     80.28 o 
  -4  -1   8        1.84        1.42      0.73 o 
  -3  -1   8     1984.56     1984.87    322.90 o 
  -2  -1   8       75.85       55.22      9.22 o 
  -1  -1   8        2.43        2.51      0.61 o 
   0  -1   8      536.68      526.00     96.15 o 
   1  -1   8     1215.20     1332.69    125.54 o 
   2  -1   8      121.51      103.42     13.79 o 
   3  -1   8      233.53      176.31     34.64 o 
   4  -1   8      124.66      112.93      3.86 o 
   5  -1   8      187.26      182.63      5.21 o 
   6  -1   8        0.18       -0.29      1.35 o 
   7  -1   8      129.13      141.35      5.99 o 
  -9   0   8       17.01       11.54      7.22 o 
  -8   0   8       22.87       18.36      5.46 o 
  -7   0   8        9.76        6.26      1.82 o 
  -6   0   8      355.25      346.90     56.15 o 
  -5   0   8       77.63       44.68     18.41 o 
  -4   0   8     1803.96     1538.21    463.63 o 
  -3   0   8     1727.85     1667.54    296.47 o 
  -2   0   8       58.13       58.42     10.21 o 
  -1   0   8        5.57        3.98      0.93 o 
   0   0   8       52.62       52.79      7.64 o 
   1   0   8     1316.88     1415.67    106.42 o 
   2   0   8       12.74       11.99      1.42 o 
   3   0   8      354.94      348.40     22.00 o 
   4   0   8      174.45      169.22      5.93 o 
   5   0   8       14.77       15.13      2.37 o 
   6   0   8       37.20       30.93      3.35 o 
   7   0   8        0.59        0.71      1.80 o 
  -9   1   8        7.00        4.72      2.42 o 
  -8   1   8       13.24       13.33      2.66 o 
  -7   1   8      573.63      593.30     66.46 o 
  -6   1   8        2.24        2.56      0.73 o 
  -5   1   8      576.74      452.95    155.48 o 
  -4   1   8     1514.66     1430.36    257.39 o 
  -3   1   8     1310.81     1303.19    252.73 o 
  -2   1   8       10.17        8.18      1.55 o 
  -1   1   8      177.63      157.74     20.64 o 
   0   1   8      935.35     1001.61    128.43 o 
   1   1   8       14.31       14.92      1.32 o 
   2   1   8      813.46      742.84     42.24 o 
   3   1   8       13.73       16.58      1.83 o 
   4   1   8        6.18        5.74      1.57 o 
   5   1   8       36.37       31.95      3.20 o 
   6   1   8       21.39       25.42      3.24 o 
  -9   2   8       57.70       48.01     15.06 o 
  -8   2   8      208.80      173.00     53.42 o 
  -7   2   8      390.82      347.68     74.70 o 
  -6   2   8      138.38      133.08     21.31 o 
  -5   2   8       66.39       54.05     20.25 o 
  -4   2   8      178.28      165.74     27.80 o 
  -3   2   8       72.77       60.86     18.74 o 
  -2   2   8      362.70      318.44     84.55 o 
  -1   2   8        4.03        8.15      1.45 o 
   0   2   8       21.09       14.07      1.70 o 
   1   2   8       94.51      110.08      4.71 o 
   2   2   8       31.49       33.44      1.70 o 
   3   2   8        0.53        0.44      1.18 o 
   4   2   8      313.31      298.12     15.11 o 
   5   2   8       27.33       25.65      3.17 o 
   6   2   8        2.44        2.32      1.96 o 
  -9   3   8       33.20       25.44     10.78 o 
  -8   3   8      228.53      184.08     63.52 o 
  -7   3   8        6.54        5.50      2.61 o 
  -6   3   8       44.58       33.32     17.34 o 
  -5   3   8       39.49       28.87      9.57 o 
  -4   3   8        6.67        5.36      2.00 o 
  -3   3   8        1.38        0.79      0.59 o 
  -2   3   8      473.40      434.81     88.37 o 
  -1   3   8       28.05       21.72      4.64 o 
   0   3   8      391.86      408.93     37.57 o 
   1   3   8       82.89       80.40      6.52 o 
   2   3   8        3.75        4.27      1.05 o 
   3   3   8      113.01      116.55      3.92 o 
   4   3   8      101.66      102.36      7.65 o 
   5   3   8      123.04      127.77      6.80 o 
  -9   4   8       65.58       34.87     23.77 o 
  -8   4   8       37.82       24.51      8.87 o 
  -7   4   8      145.66      119.17     36.75 o 
  -6   4   8      516.33      384.58    131.94 o 
  -5   4   8       51.28       33.42      9.40 o 
  -4   4   8        1.76        1.64      0.77 o 
  -3   4   8      370.60      344.48     76.25 o 
  -2   4   8       14.49       12.97      4.38 o 
  -1   4   8      116.11       99.74     24.30 o 
   0   4   8      555.56      502.46     71.24 o 
   1   4   8        0.47       -0.28      1.06 o 
   2   4   8      373.51      368.26     12.67 o 
   3   4   8       99.49      102.97      3.90 o 
   4   4   8       59.53       64.01      5.25 o 
   5   4   8        6.87        7.68      2.94 o 
  -9   5   8       15.09        4.88      6.09 o 
  -8   5   8       11.25        5.29      3.77 o 
  -7   5   8       89.53       62.98     22.78 o 
  -6   5   8        1.53        4.39      1.43 o 
  -5   5   8        3.70        6.39      2.13 o 
  -4   5   8      186.20      165.75     39.79 o 
  -3   5   8      278.37      229.95     50.38 o 
  -2   5   8     1003.45      876.95    160.26 o 
  -1   5   8      106.09       79.45     15.32 o 
   0   5   8       11.93       10.36      2.83 o 
   1   5   8       72.97       65.60      7.01 o 
   2   5   8      238.39      231.58     11.31 o 
   3   5   8       71.45       68.93      4.42 o 
   4   5   8        5.89        7.73      2.88 o 
  -9   6   8        0.70       -0.54      1.41 o 
  -8   6   8        0.31        0.04      1.18 o 
  -7   6   8        4.40        1.65      1.24 o 
  -6   6   8        3.85        2.28      1.31 o 
  -5   6   8      175.21      168.13     36.22 o 
  -4   6   8     1003.01      882.12    185.76 o 
  -3   6   8      221.00      255.80      6.35 o 
  -2   6   8        0.65        0.18      1.10 o 
  -1   6   8       85.20       99.60      4.64 o 
   0   6   8      165.85      173.82      9.40 o 
   1   6   8      462.26      470.65     31.06 o 
   2   6   8      220.96      221.95     13.58 o 
   3   6   8        0.32        0.73      2.17 o 
  -9   7   8        0.23        1.07      2.45 o 
  -8   7   8        1.11        3.79      2.76 o 
  -7   7   8        2.03        1.99      2.48 o 
  -6   7   8       15.89       22.36      3.34 o 
  -5   7   8      212.13      219.66      6.18 o 
  -4   7   8       61.49       78.21      3.80 o 
  -3   7   8      485.33      557.27     23.98 o 
  -2   7   8      249.15      270.54     14.22 o 
  -1   7   8      160.35      165.56      7.44 o 
   0   7   8      253.00      274.14     16.21 o 
   1   7   8       39.22       42.38      5.14 o 
   2   7   8       20.98       21.22      3.86 o 
  -9   8   8       13.78       20.31      5.00 o 
  -8   8   8       32.54       33.98      5.56 o 
  -7   8   8       20.57       23.63      3.80 o 
  -6   8   8       51.59       56.10      7.01 o 
  -5   8   8        0.26       -0.11      1.15 o 
  -4   8   8      215.01      235.34     12.41 o 
  -3   8   8      282.91      322.05     14.19 o 
  -2   8   8       82.68       87.49      3.84 o 
  -1   8   8       31.18       29.09      3.27 o 
   0   8   8        5.62        6.25      2.23 o 
   1   8   8       27.65       31.99      4.39 o 
  -8   9   8       19.35       21.87      5.07 o 
  -7   9   8       44.53       58.66      5.44 o 
  -6   9   8       16.09       23.57      3.90 o 
  -5   9   8       30.02       31.29      2.36 o 
  -4   9   8       33.49       36.07      2.72 o 
  -3   9   8        0.37        0.13      1.32 o 
  -2   9   8      210.24      219.12      7.67 o 
  -1   9   8      102.06      123.30     10.25 o 
   0   9   8       73.37       76.48      6.62 o 
  -7  10   8       13.41       13.30      2.99 o 
  -6  10   8       19.47       23.98      3.07 o 
  -5  10   8        3.86        1.92      1.30 o 
  -4  10   8       34.86       34.42      2.89 o 
  -3  10   8        0.79        1.73      1.57 o 
  -2  10   8       24.52       23.86      3.43 o 
   1 -12   9        6.32        2.63      2.89 o 
   2 -12   9        0.09        0.21      1.97 o 
   3 -12   9        6.63        9.48      2.67 o 
   4 -12   9       59.16       54.39      9.41 o 
  -1 -11   9       17.37       14.79      4.17 o 
   0 -11   9       80.72       76.51      6.84 o 
   1 -11   9       30.94       26.46      3.77 o 
   2 -11   9       25.37       28.71      3.74 o 
   3 -11   9       23.94       20.18      3.13 o 
   4 -11   9       65.64       72.78      3.99 o 
   5 -11   9        0.29       -1.66      2.32 o 
  -3 -10   9        0.78        1.05      4.70 o 
  -2 -10   9       16.68       15.22      5.31 o 
  -1 -10   9       30.65       29.62      4.83 o 
   0 -10   9       98.48       97.35      6.92 o 
   1 -10   9       37.23       39.44      4.02 o 
   2 -10   9       46.13       42.51      4.12 o 
   3 -10   9      172.38      166.84      7.46 o 
   4 -10   9        1.96        1.43      1.63 o 
   5 -10   9      228.65      247.49     15.60 o 
  -4  -9   9        0.87        0.65      2.66 o 
  -3  -9   9        0.33        1.20      1.90 o 
  -2  -9   9       60.12       60.47      8.41 o 
  -1  -9   9       65.83       68.32      5.81 o 
   0  -9   9        4.14        4.18      2.07 o 
   1  -9   9      194.26      202.44      7.95 o 
   2  -9   9      255.38      251.20      9.21 o 
   3  -9   9       90.81       81.72      4.44 o 
   4  -9   9       22.01       23.61      2.68 o 
   5  -9   9       19.71       22.76      4.15 o 
   6  -9   9       98.63       93.56     10.73 o 
   7  -9   9        5.02        8.08      5.26 o 
  -5  -8   9       83.82      109.33     15.66 o 
  -4  -8   9       13.66       16.36      4.02 o 
  -3  -8   9       23.90       24.96      3.42 o 
  -2  -8   9      109.63      114.22      4.93 o 
  -1  -8   9       28.35       33.77      4.40 o 
   0  -8   9      192.53      193.14      9.05 o 
   1  -8   9      152.55      163.28      7.49 o 
   2  -8   9      144.14      140.69      6.66 o 
   3  -8   9       11.30       12.37      2.17 o 
   4  -8   9      170.89      173.19      6.25 o 
   5  -8   9       65.93       59.98      8.30 o 
   6  -8   9       51.45       52.40      8.47 o 
   7  -8   9       89.38       73.48     10.51 o 
  -6  -7   9       50.97       68.11     11.12 o 
  -5  -7   9       16.96       20.82      4.98 o 
  -4  -7   9       22.76       24.39      3.43 o 
  -3  -7   9      226.85      244.35      7.97 o 
  -2  -7   9      182.99      195.97      5.97 o 
  -1  -7   9      587.42      603.09     14.39 o 
   0  -7   9      242.68      261.76      9.26 o 
   1  -7   9        7.51        3.07      1.85 o 
   2  -7   9        0.23        0.24      1.53 o 
   3  -7   9      177.51      173.10      5.75 o 
   4  -7   9      215.65      196.80      8.41 o 
   5  -7   9      226.42      209.64     13.61 o 
   6  -7   9       37.07       36.46      7.52 o 
   7  -7   9       11.97        6.58      5.03 o 
  -6  -6   9       44.60       46.61      5.94 o 
  -5  -6   9        9.95       13.53      2.96 o 
  -4  -6   9      351.47      380.57      9.95 o 
  -3  -6   9      652.40      751.18     12.99 o 
  -2  -6   9      226.16      238.55      6.11 o 
  -1  -6   9       21.40       16.95      2.99 o 
   0  -6   9      369.14      379.40     10.44 o 
   1  -6   9       75.07       76.01      4.82 o 
   2  -6   9      156.85      162.31      6.51 o 
   3  -6   9      136.64      130.38      4.92 o 
   4  -6   9        3.69        2.94      1.35 o 
   5  -6   9       10.79        9.25      1.58 o 
   6  -6   9       36.26       35.39      5.16 o 
   7  -6   9        3.01        3.65      2.92 o 
  -7  -5   9       94.94      133.97      8.04 o 
  -6  -5   9        1.09        0.78      1.93 o 
  -5  -5   9      105.27      134.96      7.85 o 
  -4  -5   9      454.18      535.66     12.06 o 
  -3  -5   9      225.81      193.85     64.68 o 
  -2  -5   9       96.49       66.55     26.16 o 
  -1  -5   9      677.97      577.38    125.79 o 
   0  -5   9      330.72      161.59    102.54 o 
   1  -5   9      228.12      125.48     82.94 o 
   2  -5   9      310.91      227.71     53.29 o 
   3  -5   9      113.10       76.82     18.65 o 
   4  -5   9       40.04       37.61      4.22 o 
   5  -5   9      176.11      175.59      8.69 o 
   6  -5   9       90.90       81.80      6.66 o 
   7  -5   9       21.67       16.04      4.36 o 
  -7  -4   9        0.45        0.50      1.47 o 
  -6  -4   9      114.93       92.14     35.72 o 
  -5  -4   9      203.99      169.16     56.58 o 
  -4  -4   9      319.46      266.85     84.88 o 
  -3  -4   9      268.39      192.65    108.69 o 
  -2  -4   9       21.06       16.09      7.08 o 
  -1  -4   9     1593.52     1488.11    212.82 o 
   0  -4   9       14.89        8.49      3.88 o 
   1  -4   9      510.88      407.42    122.84 o 
   2  -4   9       39.48       28.36      7.69 o 
   3  -4   9      741.62      616.35    118.98 o 
   4  -4   9      108.79      109.53      4.15 o 
   5  -4   9       16.00       15.57      2.11 o 
   6  -4   9        0.02       -0.17      1.38 o 
   7  -4   9        6.93        7.01      3.50 o 
  -8  -3   9       46.83       41.92     15.24 o 
  -7  -3   9       59.00       44.78     17.83 o 
  -6  -3   9      112.24       98.93     33.12 o 
  -5  -3   9        8.25        4.28      2.33 o 
  -4  -3   9      112.01       77.69     28.84 o 
  -3  -3   9       30.02       18.02     12.61 o 
  -2  -3   9      297.37      251.67     60.60 o 
  -1  -3   9       66.93       76.08     15.77 o 
   0  -3   9      127.72      103.69     38.27 o 
   1  -3   9      980.58      771.17    205.25 o 
   2  -3   9       28.65       23.53      6.54 o 
   3  -3   9      267.74      203.66     60.34 o 
   4  -3   9       71.02       80.43      3.66 o 
   5  -3   9        0.03        0.19      1.32 o 
   6  -3   9      167.15      160.45      7.54 o 
   7  -3   9       48.38       58.36      4.24 o 
  -8  -2   9       15.22        8.38      4.11 o 
  -7  -2   9       94.82       81.63     27.86 o 
  -6  -2   9        0.50        1.01      0.97 o 
  -5  -2   9       23.42       14.74      7.87 o 
  -4  -2   9      215.33      184.92     44.03 o 
  -3  -2   9      392.63      378.49     74.19 o 
  -2  -2   9       27.29       23.96      4.14 o 
  -1  -2   9      243.15      174.89     28.90 o 
   0  -2   9     1270.78     1020.26    305.82 o 
   1  -2   9      467.55      373.33    112.99 o 
   2  -2   9      135.32      130.77     19.01 o 
   3  -2   9      582.34      494.75     87.15 o 
   4  -2   9        3.88        3.45      1.24 o 
   5  -2   9      355.92      350.20     18.18 o 
   6  -2   9       55.32       59.74      4.39 o 
   7  -2   9       48.29       48.32      4.14 o 
  -9  -1   9        4.12        4.25      1.90 o 
  -8  -1   9       23.09       19.40      7.03 o 
  -7  -1   9      111.67       97.04     32.84 o 
  -6  -1   9       44.52       32.58      9.03 o 
  -5  -1   9      392.51      343.50     89.50 o 
  -4  -1   9      428.80      387.82     94.54 o 
  -3  -1   9        0.33        8.56      2.77 o 
  -2  -1   9       40.18       60.73     11.50 o 
  -1  -1   9      965.16      931.98    129.77 o 
   0  -1   9      236.83      202.99     35.20 o 
   1  -1   9       72.25       64.99     12.80 o 
   2  -1   9      198.23      168.91     29.37 o 
   3  -1   9      728.41      624.66    102.85 o 
   4  -1   9      269.31      289.04      6.24 o 
   5  -1   9      187.07      200.66      5.63 o 
   6  -1   9        1.67        2.77      1.73 o 
   7  -1   9       25.97       31.87      3.53 o 
  -9   0   9       49.57       55.26     15.66 o 
  -8   0   9       48.54       44.12     17.20 o 
  -7   0   9       15.09       12.02      3.96 o 
  -6   0   9      167.72      133.70     36.18 o 
  -5   0   9      122.93       84.51     29.04 o 
  -4   0   9      293.35      222.30     75.95 o 
  -3   0   9      844.42      875.64    171.90 o 
  -2   0   9      529.10      453.95     76.75 o 
  -1   0   9       29.51       31.13      6.83 o 
   0   0   9      814.57      833.50     75.18 o 
   1   0   9       93.41       81.25     14.75 o 
   2   0   9      437.21      398.11     49.29 o 
   3   0   9      182.30      156.17     11.49 o 
   4   0   9      123.69      117.62      4.33 o 
   5   0   9      176.36      177.75      8.82 o 
   6   0   9        7.96        7.71      2.23 o 
  -9   1   9       39.40       32.11     16.47 o 
  -8   1   9        0.25        0.52      0.97 o 
  -7   1   9      278.52      294.67     44.33 o 
  -6   1   9      216.52      177.14     67.81 o 
  -5   1   9     1091.50      942.30    297.88 o 
  -4   1   9     1542.26     1629.03    288.34 o 
  -3   1   9      849.06      759.24    149.33 o 
  -2   1   9     1047.11      997.16    195.03 o 
  -1   1   9        4.17        3.61      0.65 o 
   0   1   9        0.78        1.68      0.55 o 
   1   1   9      257.09      233.76     21.80 o 
   2   1   9      106.51      106.27     13.81 o 
   3   1   9      214.51      222.46     11.81 o 
   4   1   9      325.17      353.76     13.90 o 
   5   1   9       22.39       21.90      2.99 o 
   6   1   9      101.56      110.69      5.58 o 
  -9   2   9       73.45       67.14     21.63 o 
  -8   2   9       29.16       18.83      7.05 o 
  -7   2   9       71.38       62.61     13.53 o 
  -6   2   9      218.68      180.42     65.86 o 
  -5   2   9        0.26        0.31      0.92 o 
  -4   2   9      427.84      385.40     92.71 o 
  -3   2   9      165.46      145.97     34.68 o 
  -2   2   9       43.81       33.89      8.53 o 
  -1   2   9       11.63        6.33      2.64 o 
   0   2   9      591.73      628.56     54.81 o 
   1   2   9        0.22        0.87      0.65 o 
   2   2   9      243.70      233.23     27.68 o 
   3   2   9      161.77      173.58      8.70 o 
   4   2   9       25.33       23.95      2.97 o 
   5   2   9        0.88        1.77      1.72 o 
  -9   3   9        0.12        0.66      1.38 o 
  -8   3   9      118.68       98.73     29.01 o 
  -7   3   9       71.90       61.17     24.74 o 
  -6   3   9        9.64        7.24      4.91 o 
  -5   3   9        1.24        0.48      0.78 o 
  -4   3   9       76.21       68.69     17.59 o 
  -3   3   9       75.82       61.38     14.69 o 
  -2   3   9       20.09       14.23      4.67 o 
  -1   3   9      699.01      606.84    113.34 o 
   0   3   9      586.48      569.89     78.88 o 
   1   3   9       41.52       41.01      4.10 o 
   2   3   9       80.86       78.92      6.61 o 
   3   3   9        0.66        1.26      1.66 o 
   4   3   9       21.91       26.37      3.82 o 
   5   3   9       71.42       89.00      6.21 o 
  -9   4   9        0.15        0.93      1.54 o 
  -8   4   9      127.35      106.35     39.12 o 
  -7   4   9       66.41       53.77     23.37 o 
  -6   4   9       12.41        6.85      3.61 o 
  -5   4   9      151.19      133.37     28.87 o 
  -4   4   9      209.28      186.42     43.04 o 
  -3   4   9       78.32       78.51     18.71 o 
  -2   4   9      556.56      422.31    158.11 o 
  -1   4   9      373.35      333.05     58.02 o 
   0   4   9       10.65        5.95      2.72 o 
   1   4   9       36.55       48.50      7.85 o 
   2   4   9      199.77      225.52     10.92 o 
   3   4   9       16.78       21.05      3.01 o 
   4   4   9        0.51        0.05      1.94 o 
  -9   5   9       43.99       20.78     22.28 o 
  -8   5   9       42.76       30.22     14.83 o 
  -7   5   9       42.68       27.25     13.74 o 
  -6   5   9      511.42      398.30    125.74 o 
  -5   5   9        1.30        2.68      1.01 o 
  -4   5   9       63.49       46.19     10.73 o 
  -3   5   9       41.57       37.46      9.47 o 
  -2   5   9      727.01      597.65    122.86 o 
  -1   5   9        1.17        0.67      0.89 o 
   0   5   9      248.18      213.70     39.85 o 
   1   5   9      114.02      117.85     23.42 o 
   2   5   9       28.96       28.83      2.92 o 
   3   5   9        1.04        1.30      2.60 o 
   4   5   9       39.28       36.02      8.80 o 
  -9   6   9       17.33        9.83      6.78 o 
  -8   6   9        0.29        0.16      1.16 o 
  -7   6   9       43.53       23.25     17.41 o 
  -6   6   9       27.35       24.80     11.61 o 
  -5   6   9      128.03      113.98     23.02 o 
  -4   6   9       56.28       49.26     11.43 o 
  -3   6   9      568.72      677.49     10.59 o 
  -2   6   9       18.26       21.45      2.28 o 
  -1   6   9       98.45      103.02      4.81 o 
   0   6   9      117.61      143.77      6.29 o 
   1   6   9      128.50      126.12      6.40 o 
   2   6   9        4.56        4.41      2.11 o 
   3   6   9        7.13        4.30      3.47 o 
  -9   7   9        0.11        1.58      2.42 o 
  -8   7   9       19.79       15.93      4.24 o 
  -7   7   9       54.88       56.17      6.08 o 
  -6   7   9       94.88      103.26      6.51 o 
  -5   7   9       20.29       23.31      2.36 o 
  -4   7   9      402.70      435.92      8.71 o 
  -3   7   9       73.87       92.36      3.99 o 
  -2   7   9       10.91       11.22      1.96 o 
  -1   7   9      448.36      512.51     29.84 o 
   0   7   9       92.62      104.72      5.27 o 
   1   7   9        3.26        3.90      2.41 o 
   2   7   9       20.48       17.82      4.49 o 
  -8   8   9       22.92       31.15      5.51 o 
  -7   8   9       39.77       48.79      4.84 o 
  -6   8   9       11.07        8.88      2.78 o 
  -5   8   9      204.78      217.06      6.03 o 
  -4   8   9       47.28       55.68      3.40 o 
  -3   8   9        0.11        1.52      1.47 o 
  -2   8   9       57.45       64.15      3.62 o 
  -1   8   9      129.53      125.29      5.79 o 
   0   8   9        8.24        6.92      2.45 o 
   1   8   9        6.44        3.29      2.58 o 
  -8   9   9       29.83       39.09      6.24 o 
  -7   9   9        5.25        2.16      2.57 o 
  -6   9   9        2.12        2.06      2.38 o 
  -5   9   9       49.23       56.38      4.00 o 
  -4   9   9        5.58        3.62      1.58 o 
  -3   9   9       13.13       13.74      2.16 o 
  -2   9   9       98.18      102.12      6.17 o 
  -1   9   9        9.59       12.18      2.97 o 
  -6  10   9       88.39      109.43      7.55 o 
  -5  10   9        0.98        2.77      1.50 o 
  -4  10   9       11.23       11.97      2.16 o 
  -3  10   9        1.35        0.42      1.60 o 
  -2  10   9       17.48       16.60      4.47 o 
   2 -12  10       20.59       18.01      3.48 o 
  -1 -11  10       91.25       94.59      7.69 o 
   0 -11  10       20.95       28.85      5.01 o 
   1 -11  10        3.36        1.13      2.13 o 
   2 -11  10       87.78       85.04      5.42 o 
   3 -11  10        1.45        3.06      2.02 o 
   4 -11  10       80.78       83.16      4.45 o 
   5 -11  10        3.01        5.26      4.15 o 
  -2 -10  10       20.24       19.31      6.09 o 
  -1 -10  10        2.89        1.13      2.44 o 
   0 -10  10       69.03       64.55      6.04 o 
   1 -10  10      140.87      137.85      6.62 o 
   2 -10  10       10.19       10.13      2.97 o 
   3 -10  10      165.80      146.01      7.19 o 
   4 -10  10       23.99       22.63      3.00 o 
   5 -10  10       47.01       55.11      8.47 o 
  -4  -9  10        4.71        0.76      2.76 o 
  -3  -9  10        2.93        3.49      3.87 o 
  -2  -9  10       25.20       25.89      6.25 o 
  -1  -9  10       28.11       28.16      4.53 o 
   0  -9  10       75.48       74.46      7.44 o 
   1  -9  10      222.15      210.72      9.16 o 
   2  -9  10        2.68        1.74      1.94 o 
   3  -9  10      269.74      271.58      7.83 o 
   4  -9  10       21.27       21.55      3.38 o 
   5  -9  10       23.81       21.80      6.25 o 
   6  -9  10       18.92       16.38      6.31 o 
  -5  -8  10       21.24       18.17      5.12 o 
  -4  -8  10       70.79       81.08      6.82 o 
  -3  -8  10       73.33       83.27      5.18 o 
  -2  -8  10       57.27       54.50      7.80 o 
  -1  -8  10       46.73       54.25      5.38 o 
   0  -8  10      218.40      221.51      9.26 o 
   1  -8  10        7.53        4.46      2.12 o 
   2  -8  10      254.94      255.37      9.14 o 
   3  -8  10      108.80      106.36      4.96 o 
   4  -8  10        0.67        0.73      1.43 o 
   5  -8  10       36.07       27.66      6.47 o 
   6  -8  10      161.14      147.56     13.06 o 
  -5  -7  10       38.64       45.94      5.83 o 
  -4  -7  10      100.36      113.91      6.06 o 
  -3  -7  10       15.43       11.94      2.56 o 
  -2  -7  10      380.51      417.03     12.81 o 
  -1  -7  10      204.54      211.14      8.98 o 
   0  -7  10       26.57       31.08      3.85 o 
   1  -7  10       17.91       23.69      3.40 o 
   2  -7  10      130.52      132.31      6.45 o 
   3  -7  10       34.15       37.01      3.20 o 
   4  -7  10        9.99        5.79      1.84 o 
   5  -7  10      414.35      437.68     43.30 o 
   6  -7  10        0.34        0.28      3.82 o 
   7  -7  10       20.72       28.33      7.69 o 
  -6  -6  10       29.61       39.65      5.61 o 
  -5  -6  10       32.84       32.97      4.90 o 
  -4  -6  10       54.31       53.25      5.33 o 
  -3  -6  10      581.73      641.15     12.11 o 
  -2  -6  10      563.19      601.29     11.34 o 
  -1  -6  10      161.02      147.39      7.13 o 
   0  -6  10      288.06      292.07      9.54 o 
   1  -6  10        4.30        2.30      1.66 o 
   2  -6  10      451.93      460.83     11.17 o 
   3  -6  10       34.52       41.60      3.29 o 
   4  -6  10       13.01       12.04      2.19 o 
   5  -6  10      242.49      248.68      9.42 o 
   6  -6  10       49.04       43.54      5.70 o 
   7  -6  10       37.78       34.43      5.70 o 
  -7  -5  10        6.47        8.19      3.45 o 
  -6  -5  10       53.52       71.66      6.51 o 
  -5  -5  10       16.41       17.15      3.72 o 
  -4  -5  10       10.72       12.81      3.15 o 
  -3  -5  10      735.99      523.87    285.38 o 
  -2  -5  10       33.16       22.52     10.09 o 
  -1  -5  10        3.83        0.96      0.91 o 
   0  -5  10      182.21       77.27     66.31 o 
   1  -5  10      666.76      488.58    157.26 o 
   2  -5  10      104.43       75.82     22.60 o 
   3  -5  10        9.77        6.00      2.13 o 
   4  -5  10      280.67      286.35      8.74 o 
   5  -5  10       30.59       33.70      3.09 o 
   6  -5  10       31.24       30.99      2.48 o 
   7  -5  10       48.19       42.54      6.20 o 
  -7  -4  10      155.68      132.11     47.89 o 
  -6  -4  10       44.30       39.24     16.47 o 
  -5  -4  10      108.04      103.34     34.39 o 
  -4  -4  10      769.92      684.65    211.74 o 
  -3  -4  10       85.59       59.43     36.55 o 
  -2  -4  10      193.37      164.78     39.02 o 
  -1  -4  10      270.60      188.99     71.14 o 
   0  -4  10      805.98      581.82    200.04 o 
   1  -4  10        3.21        0.80      0.79 o 
   2  -4  10      397.70      321.32     68.09 o 
   3  -4  10       55.56       36.72     13.66 o 
   4  -4  10        7.09        5.79      1.46 o 
   5  -4  10      132.33      140.64      5.06 o 
   6  -4  10       61.28       72.74      4.16 o 
   7  -4  10       20.85       18.23      4.65 o 
  -8  -3  10       19.51       16.01      8.22 o 
  -7  -3  10      130.51      125.43     48.57 o 
  -6  -3  10       73.93       66.48     18.64 o 
  -5  -3  10        0.72        1.31      1.26 o 
  -4  -3  10       85.06       60.07     24.14 o 
  -3  -3  10        9.71        6.73      6.16 o 
  -2  -3  10       14.98       16.65      3.42 o 
  -1  -3  10      437.69      353.57     82.61 o 
   0  -3  10       60.11       37.26     14.94 o 
   1  -3  10     1065.94      821.83    226.49 o 
   2  -3  10      179.48      146.85     31.59 o 
   3  -3  10       79.00       53.02     19.53 o 
   4  -3  10        0.73        1.14      1.20 o 
   5  -3  10      276.06      279.04     12.83 o 
   6  -3  10       47.76       55.94      4.16 o 
   7  -3  10        6.54        5.67      2.09 o 
  -8  -2  10       27.84       21.92     10.94 o 
  -7  -2  10       21.12       16.98      7.80 o 
  -6  -2  10       42.95       36.53     14.53 o 
  -5  -2  10      427.23      338.49    120.00 o 
  -4  -2  10       11.01        8.44      2.51 o 
  -3  -2  10        4.89        4.10      1.68 o 
  -2  -2  10      136.22      133.37     18.45 o 
  -1  -2  10      426.71      435.23     67.51 o 
   0  -2  10       85.53       60.36     23.83 o 
   1  -2  10     3669.15     3376.38    739.57 o 
   2  -2  10      395.20      346.05     63.21 o 
   3  -2  10        1.49        1.30      0.97 o 
   4  -2  10      149.07      154.69      5.97 o 
   5  -2  10       40.42       50.65      3.67 o 
   6  -2  10        0.28        1.24      1.75 o 
  -8  -1  10        0.66       -0.37      1.25 o 
  -7  -1  10       76.31       69.87     23.69 o 
  -6  -1  10        2.42        2.82      1.19 o 
  -5  -1  10      118.83      112.70     27.97 o 
  -4  -1  10        0.79        3.14      1.89 o 
  -3  -1  10      411.47      346.24     80.75 o 
  -2  -1  10      348.49      340.52     50.13 o 
  -1  -1  10       10.98       10.46      3.34 o 
   0  -1  10     2135.65     2126.19    371.91 o 
   1  -1  10      195.92      186.67     32.05 o 
   2  -1  10       63.90       55.33     11.73 o 
   3  -1  10       24.94       15.31      5.21 o 
   4  -1  10      723.94      722.51     26.01 o 
   5  -1  10        1.69        3.06      1.51 o 
   6  -1  10       49.20       61.60      4.85 o 
  -9   0  10        8.15       10.02      3.51 o 
  -8   0  10       48.86       42.37     15.73 o 
  -7   0  10       73.31       78.80     15.18 o 
  -6   0  10       19.66       16.59      5.94 o 
  -5   0  10       10.70        7.73      3.94 o 
  -4   0  10      147.17       96.46     56.31 o 
  -3   0  10      974.20      885.63    173.44 o 
  -2   0  10        5.53        4.65      1.47 o 
  -1   0  10      255.09      251.71     42.04 o 
   0   0  10      121.19      126.50     25.00 o 
   1   0  10      245.98      243.26     39.58 o 
   2   0  10       24.46       20.98      3.91 o 
   3   0  10      871.63      712.01    113.76 o 
   4   0  10       36.05       37.07      2.83 o 
   5   0  10       15.96       15.36      2.60 o 
   6   0  10        4.97        5.13      2.19 o 
  -9   1  10        1.74        1.65      1.54 o 
  -8   1  10      324.06      367.46     69.61 o 
  -7   1  10        7.59        7.15      1.97 o 
  -6   1  10       70.76       44.64     20.61 o 
  -5   1  10       55.38       43.50     15.95 o 
  -4   1  10      961.11      897.98    166.09 o 
  -3   1  10      593.26      544.34    111.02 o 
  -2   1  10      379.05      366.42     82.10 o 
  -1   1  10     1094.78     1202.07    126.23 o 
   0   1  10       68.10       64.41      5.62 o 
   1   1  10        5.34        3.02      1.48 o 
   2   1  10       76.78       85.55     12.87 o 
   3   1  10      438.69      384.31     40.61 o 
   4   1  10        1.83        2.17      1.53 o 
   5   1  10       20.36       14.54      2.73 o 
  -9   2  10       18.50       12.57      6.17 o 
  -8   2  10      270.54      222.30    102.22 o 
  -7   2  10       63.37       45.44     10.09 o 
  -6   2  10      261.37      198.35     73.04 o 
  -5   2  10      467.02      292.45    184.71 o 
  -4   2  10        0.60        0.92      0.68 o 
  -3   2  10       17.48       16.32      5.30 o 
  -2   2  10     1020.81      943.83    207.86 o 
  -1   2  10      397.51      356.81     86.09 o 
   0   2  10       23.18       19.03      2.98 o 
   1   2  10        8.23        9.38      2.31 o 
   2   2  10      142.38      140.62     20.72 o 
   3   2  10        0.87        0.29      1.33 o 
   4   2  10       72.40       76.66      4.53 o 
   5   2  10        3.71        2.08      2.13 o 
  -9   3  10       36.79       27.36     15.78 o 
  -8   3  10       64.05       46.36     23.55 o 
  -7   3  10       58.42       53.42     19.90 o 
  -6   3  10      739.92      649.87    207.27 o 
  -5   3  10       28.56       23.20      6.53 o 
  -4   3  10       71.31       63.91     17.58 o 
  -3   3  10       15.49        9.23      3.61 o 
  -2   3  10      183.94      166.18     40.28 o 
  -1   3  10      504.31      494.49     82.01 o 
   0   3  10       34.49       29.36      5.71 o 
   1   3  10      255.51      243.85     55.24 o 
   2   3  10        0.49        0.54      1.37 o 
   3   3  10       34.63       39.20      3.62 o 
   4   3  10       49.68       53.27      5.04 o 
  -9   4  10       43.68       25.77     23.54 o 
  -8   4  10       19.05        7.63      5.78 o 
  -7   4  10       66.30       56.82     24.48 o 
  -6   4  10      645.94      468.20    245.83 o 
  -5   4  10       98.96       89.90     21.92 o 
  -4   4  10        5.86        5.31      1.99 o 
  -3   4  10       89.57       84.04     18.47 o 
  -2   4  10      365.72      357.26     78.81 o 
  -1   4  10      159.71      149.34     30.54 o 
   0   4  10      764.13      714.98    128.48 o 
   1   4  10        9.66        8.18      2.13 o 
   2   4  10       34.93       27.32      7.45 o 
   3   4  10       21.77       30.44      4.14 o 
   4   4  10       23.44       23.12      3.97 o 
  -9   5  10       28.29       22.15     14.58 o 
  -8   5  10        3.03        3.29      1.65 o 
  -7   5  10       77.03       63.17     27.70 o 
  -6   5  10      154.95      140.43     43.60 o 
  -5   5  10      209.89      191.43     42.43 o 
  -4   5  10      274.97      233.72     60.92 o 
  -3   5  10      234.63      192.79     49.21 o 
  -2   5  10        0.64        0.37      0.86 o 
  -1   5  10       34.06       20.55      5.51 o 
   0   5  10       63.91       50.41     12.79 o 
   1   5  10       33.08       23.38      5.77 o 
   2   5  10       43.98       45.74      3.51 o 
   3   5  10      147.16      169.00      9.84 o 
  -9   6  10        6.98        4.21      2.73 o 
  -8   6  10       15.19        8.94      6.43 o 
  -7   6  10       16.14        6.48      6.95 o 
  -6   6  10        0.03        0.07      1.14 o 
  -5   6  10      218.42      205.66     47.20 o 
  -4   6  10        0.88        1.07      1.05 o 
  -3   6  10       58.06       44.16      9.32 o 
  -2   6  10       10.12       12.21      2.02 o 
  -1   6  10        0.46        1.61      1.58 o 
   0   6  10        9.55        8.52      2.22 o 
   1   6  10      177.86      198.59     18.97 o 
   2   6  10       90.52       90.64      6.06 o 
  -9   7  10       26.10       39.08      5.05 o 
  -8   7  10        3.28        4.03      3.23 o 
  -7   7  10       18.85       18.18      6.31 o 
  -6   7  10        5.42        6.59      2.51 o 
  -5   7  10      242.58      268.88      9.83 o 
  -4   7  10        9.78       10.98      2.11 o 
  -3   7  10      280.61      311.39     10.93 o 
  -2   7  10       99.51      124.96      8.37 o 
  -1   7  10       66.64       70.36      4.46 o 
   0   7  10       71.57       84.32      7.08 o 
   1   7  10       37.38       31.67      4.31 o 
  -8   8  10        0.26       -0.14      2.68 o 
  -7   8  10        2.41        1.85      2.35 o 
  -6   8  10      112.34      117.62      7.11 o 
  -5   8  10       13.31       18.27      2.46 o 
  -4   8  10      135.30      162.99      5.85 o 
  -3   8  10      247.92      278.04     14.41 o 
  -2   8  10       10.60       11.64      2.27 o 
  -1   8  10       81.60       94.70      5.41 o 
   0   8  10        7.47        7.02      2.57 o 
  -7   9  10       33.27       33.43      4.71 o 
  -6   9  10        2.45        2.98      2.43 o 
  -5   9  10        9.92        9.11      1.93 o 
  -4   9  10       18.17       19.60      2.67 o 
  -3   9  10      243.46      268.77     13.14 o 
  -2   9  10       14.55       16.42      3.20 o 
  -1   9  10       36.56       46.73      5.63 o 
  -5  10  10       51.13       62.92      3.89 o 
  -4  10  10       38.11       41.42      3.56 o 
  -1 -11  11        6.29        4.49      3.31 o 
   0 -11  11      104.13      112.09      8.12 o 
   1 -11  11       43.88       41.59      4.50 o 
   2 -11  11        9.24        9.04      2.78 o 
   3 -11  11       39.93       43.67      4.19 o 
   4 -11  11        2.05        4.73      2.23 o 
  -2 -10  11        0.08       -1.72      2.71 o 
  -1 -10  11        6.29        0.98      2.54 o 
   0 -10  11       10.00        7.71      3.15 o 
   1 -10  11       11.43        6.58      2.49 o 
   2 -10  11      187.84      187.07      8.84 o 
   3 -10  11       13.71       17.06      3.32 o 
   4 -10  11       36.22       37.70      3.86 o 
   5 -10  11       17.37       13.39      5.81 o 
  -3  -9  11        8.38        4.65      4.15 o 
  -2  -9  11        5.12        4.04      3.71 o 
  -1  -9  11        0.42       -0.38      2.14 o 
   0  -9  11        0.14        0.73      2.13 o 
   1  -9  11       37.77       38.88      4.66 o 
   2  -9  11      316.80      299.17     15.44 o 
   3  -9  11        0.25        1.87      1.65 o 
   4  -9  11       46.13       44.92      4.04 o 
   5  -9  11       19.17       22.30      6.36 o 
   6  -9  11        3.25        1.83      3.87 o 
  -4  -8  11       16.45       22.58      3.65 o 
  -3  -8  11       10.25        7.91      4.32 o 
  -2  -8  11      151.13      154.76     12.17 o 
  -1  -8  11        3.28        2.14      2.29 o 
   0  -8  11       39.04       30.84      4.32 o 
   1  -8  11      545.19      532.74     16.02 o 
   2  -8  11       30.23       31.51      3.91 o 
   3  -8  11       38.38       43.91      3.66 o 
   4  -8  11      101.12      100.91      4.81 o 
   5  -8  11       25.62       24.01      6.47 o 
   6  -8  11        0.18       -0.39      3.87 o 
  -5  -7  11        2.68        5.86      5.26 o 
  -4  -7  11       17.52       20.94      4.10 o 
  -3  -7  11      322.38      352.23     17.54 o 
  -2  -7  11      119.28      118.13     10.29 o 
  -1  -7  11      128.18      131.55      7.51 o 
   0  -7  11      343.84      368.83     11.52 o 
   1  -7  11       50.25       50.12      4.53 o 
   2  -7  11       11.49       12.56      2.68 o 
   3  -7  11      166.48      170.40      7.00 o 
   4  -7  11      211.39      211.45      8.74 o 
   5  -7  11        6.87        6.99      1.97 o 
   6  -7  11       64.33       60.47      9.57 o 
  -6  -6  11        7.19        7.99      3.79 o 
  -5  -6  11       17.07       17.93      4.04 o 
  -4  -6  11        0.82        1.79      2.33 o 
  -3  -6  11      122.64      142.59      7.59 o 
  -2  -6  11       50.13       52.40      6.75 o 
  -1  -6  11      968.82     1097.94     19.43 o 
   0  -6  11        2.08        2.73      2.03 o 
   1  -6  11       72.56       77.59      5.33 o 
   2  -6  11        7.64        5.49      1.86 o 
   3  -6  11      386.71      417.36      9.30 o 
   4  -6  11      356.91      354.45      8.55 o 
   5  -6  11       59.05       59.94      3.84 o 
   6  -6  11      112.66      111.80      8.09 o 
  -7  -5  11       16.31       20.98      4.76 o 
  -6  -5  11        4.55        2.75      2.79 o 
  -5  -5  11       19.03       21.57      3.96 o 
  -4  -5  11       94.01       65.27     41.01 o 
  -3  -5  11       14.10        4.96      4.88 o 
  -2  -5  11      376.47      255.70    153.19 o 
  -1  -5  11      141.50       99.29     58.68 o 
   0  -5  11      218.04      164.03     59.45 o 
   1  -5  11       52.33       43.55     16.20 o 
   2  -5  11      312.30      242.95     56.08 o 
   3  -5  11      542.41      474.56     91.70 o 
   4  -5  11       39.61       38.14      3.10 o 
   5  -5  11      119.15      126.49      4.90 o 
   6  -5  11       13.60       12.99      2.24 o 
  -7  -4  11        0.68        0.72      1.57 o 
  -6  -4  11      260.73      228.32     76.50 o 
  -5  -4  11      460.05      434.46    138.94 o 
  -4  -4  11        0.65        1.89      1.27 o 
  -3  -4  11       17.50        9.71      7.44 o 
  -2  -4  11      254.78      207.24     75.74 o 
  -1  -4  11      344.93      220.18    135.01 o 
   0  -4  11       21.94       16.56      7.18 o 
   1  -4  11      710.07      560.82    165.52 o 
   2  -4  11       80.63       64.80     17.99 o 
   3  -4  11       15.84        8.79      4.97 o 
   4  -4  11       41.75       44.44      3.69 o 
   5  -4  11       42.11       42.53      3.38 o 
   6  -4  11       11.57       14.41      2.40 o 
  -8  -3  11        4.45        2.14      1.65 o 
  -7  -3  11       72.62       61.67     22.58 o 
  -6  -3  11      300.38      278.67     95.49 o 
  -5  -3  11      348.59      308.70    100.45 o 
  -4  -3  11       24.42       14.86     12.28 o 
  -3  -3  11       61.17       44.93     24.46 o 
  -2  -3  11        8.87        6.29      1.66 o 
  -1  -3  11       14.20        5.41      3.20 o 
   0  -3  11      283.35      223.17     77.78 o 
   1  -3  11        0.98        0.94      0.95 o 
   2  -3  11       58.38       48.95     11.41 o 
   3  -3  11      358.36      264.70     86.26 o 
   4  -3  11        2.49        0.74      1.29 o 
   5  -3  11       11.95       10.74      2.29 o 
   6  -3  11        0.20        0.33      1.61 o 
  -8  -2  11        2.75        1.20      1.49 o 
  -7  -2  11        3.23        3.86      2.08 o 
  -6  -2  11      647.94      632.15    197.08 o 
  -5  -2  11       12.94        9.76      3.51 o 
  -4  -2  11      545.42      491.55    159.58 o 
  -3  -2  11      226.88      227.49     40.67 o 
  -2  -2  11      104.08       95.12     31.10 o 
  -1  -2  11        1.67        1.51      0.75 o 
   0  -2  11      607.94      502.56    151.96 o 
   1  -2  11        1.07        0.77      0.90 o 
   2  -2  11      245.89      182.01     53.47 o 
   3  -2  11      247.79      185.29     60.90 o 
   4  -2  11        8.87        7.63      1.93 o 
   5  -2  11        9.46        8.76      2.16 o 
   6  -2  11       66.83       76.75      5.30 o 
  -8  -1  11        4.99        3.74      1.92 o 
  -7  -1  11      118.14      125.66     26.71 o 
  -6  -1  11        0.64       -0.17      1.13 o 
  -5  -1  11      354.99      336.83     78.81 o 
  -4  -1  11      118.25       70.34     42.37 o 
  -3  -1  11      585.18      614.68    123.42 o 
  -2  -1  11       42.11       40.39     10.24 o 
  -1  -1  11      385.66      347.02     60.36 o 
   0  -1  11       12.14       11.67      5.01 o 
   1  -1  11      248.58      259.35     44.23 o 
   2  -1  11      779.59      713.14    169.23 o 
   3  -1  11       28.24       14.37      5.11 o 
   4  -1  11       47.41       44.23      4.16 o 
   5  -1  11       14.02       14.99      2.67 o 
   6  -1  11       17.55       17.24      3.26 o 
  -9   0  11       39.08       37.50     10.67 o 
  -8   0  11       52.78       54.64     14.36 o 
  -7   0  11       58.68       63.34     11.83 o 
  -6   0  11       67.73       63.02     17.62 o 
  -5   0  11       18.90       17.45     13.66 o 
  -4   0  11      106.21       81.66     30.03 o 
  -3   0  11        0.87        1.47      0.83 o 
  -2   0  11      967.45      952.82    189.93 o 
  -1   0  11      366.65      350.35     60.66 o 
   0   0  11      140.74      119.78     38.78 o 
   1   0  11       36.21       28.59     10.23 o 
   2   0  11       49.84       45.73      7.75 o 
   3   0  11        0.95        1.37      1.07 o 
   4   0  11      138.61      145.50      5.12 o 
   5   0  11      104.21      101.40      5.15 o 
  -9   1  11       10.24       10.05      5.87 o 
  -8   1  11       20.45       22.90      7.06 o 
  -7   1  11        0.18       -0.29      1.08 o 
  -6   1  11       33.16       25.37     13.63 o 
  -5   1  11       79.23       34.57     26.46 o 
  -4   1  11       56.76       57.89     16.42 o 
  -3   1  11      795.19      719.65    155.47 o 
  -2   1  11      448.01      422.77     90.76 o 
  -1   1  11       19.00       13.76      5.43 o 
   0   1  11       94.07       98.27     15.20 o 
   1   1  11       58.88       53.10     11.10 o 
   2   1  11       51.66       37.14      7.92 o 
   3   1  11      289.62      252.99     39.25 o 
   4   1  11      210.55      232.97      6.60 o 
   5   1  11       17.65       17.21      2.95 o 
  -9   2  11       13.18       11.06      6.89 o 
  -8   2  11        6.33        6.87      1.51 o 
  -7   2  11       76.17       61.26     25.27 o 
  -6   2  11      157.13      107.01     48.46 o 
  -5   2  11       54.56       39.43     28.28 o 
  -4   2  11      337.04      300.07     65.77 o 
  -3   2  11       37.56       39.50     11.69 o 
  -2   2  11       35.68       24.29      7.02 o 
  -1   2  11       86.75       82.82     14.08 o 
   0   2  11      397.07      403.18     53.28 o 
   1   2  11      173.19      133.87     39.63 o 
   2   2  11      192.86      177.12     42.20 o 
   3   2  11       50.51       51.43      4.07 o 
   4   2  11       54.64       65.64      4.59 o 
  -9   3  11        0.02       -0.47      1.64 o 
  -8   3  11       41.29       27.92     18.20 o 
  -7   3  11      167.70      124.31     58.79 o 
  -6   3  11       41.16       20.58     15.09 o 
  -5   3  11        6.03        5.74      2.58 o 
  -4   3  11       68.41       62.64     17.46 o 
  -3   3  11      165.28      141.18     34.46 o 
  -2   3  11      208.66      177.89     43.32 o 
  -1   3  11      132.67      111.63     21.39 o 
   0   3  11       75.24       66.61     16.77 o 
   1   3  11       52.33       19.49     21.74 o 
   2   3  11      123.67       97.94     40.88 o 
   3   3  11       17.09       16.75      2.88 o 
   4   3  11       13.37       11.96      3.26 o 
  -9   4  11        0.08        0.62      1.41 o 
  -8   4  11       84.78       74.52     30.22 o 
  -7   4  11       43.05       25.96     18.53 o 
  -6   4  11       11.60        7.17      5.13 o 
  -5   4  11      127.49      127.46     28.54 o 
  -4   4  11      436.03      375.03     87.17 o 
  -3   4  11      124.39      118.21     27.98 o 
  -2   4  11       21.92       17.21      6.09 o 
  -1   4  11       26.84       26.20      4.71 o 
   0   4  11       68.90       52.69     13.96 o 
   1   4  11      403.68      274.21    215.42 o 
   2   4  11       62.63       37.62     25.95 o 
   3   4  11        0.24        1.07      2.28 o 
  -9   5  11        5.05        3.03      1.70 o 
  -8   5  11       97.85       67.32     27.95 o 
  -7   5  11       58.60       24.27     20.26 o 
  -6   5  11       73.41       62.56     22.58 o 
  -5   5  11       81.90       78.40     19.11 o 
  -4   5  11       24.35       19.46      6.10 o 
  -3   5  11      235.08      208.49     59.02 o 
  -2   5  11       94.05       80.29     16.02 o 
  -1   5  11       13.54        8.62      3.76 o 
   0   5  11      114.30       92.11     29.22 o 
   1   5  11       42.45       31.55      8.29 o 
   2   5  11       40.37       44.68      5.79 o 
   3   5  11       33.62       42.31      6.38 o 
  -9   6  11       18.01       12.06      9.54 o 
  -8   6  11        3.81        4.22      3.58 o 
  -7   6  11        8.34        5.00      4.82 o 
  -6   6  11       14.68        9.84      5.64 o 
  -5   6  11       17.13       11.36      3.23 o 
  -4   6  11       32.54       25.14      8.75 o 
  -3   6  11      137.69      126.26     23.29 o 
  -2   6  11       45.44       46.13      3.20 o 
  -1   6  11       22.24       31.80      3.33 o 
   0   6  11       42.17       48.50      4.61 o 
   1   6  11       15.88       19.37      3.62 o 
   2   6  11        4.20        1.72      4.87 o 
  -8   7  11        5.57        4.87      3.42 o 
  -7   7  11        4.49        4.13      2.93 o 
  -6   7  11        4.27        3.90      2.26 o 
  -5   7  11       77.79       89.00      4.37 o 
  -4   7  11      166.20      201.01      6.53 o 
  -3   7  11      129.82      161.36      5.45 o 
  -2   7  11        4.11        4.63      1.76 o 
  -1   7  11      144.81      182.32      8.45 o 
   0   7  11       26.54       29.62      4.25 o 
   1   7  11        0.58       -0.90      2.27 o 
  -8   8  11       40.78       54.53      6.82 o 
  -7   8  11       48.01       54.54      5.87 o 
  -6   8  11       38.14       41.64      2.90 o 
  -5   8  11       29.66       28.87      2.99 o 
  -4   8  11       66.79       75.89      4.15 o 
  -3   8  11       32.42       30.58      3.16 o 
  -2   8  11       84.07       91.01      5.18 o 
  -1   8  11      144.77      178.04     14.43 o 
  -6   9  11       36.26       35.23      4.73 o 
  -5   9  11       22.07       21.47      2.66 o 
  -4   9  11        4.64        2.43      1.81 o 
  -3   9  11       93.10      100.61      5.64 o 
  -2   9  11       67.94       77.34      6.19 o 
   0 -11  12        0.00       -0.01      2.90 o 
   1 -11  12       17.28       17.28      3.53 o 
   2 -11  12       52.79       49.93      4.83 o 
   3 -11  12        5.14        2.22      2.55 o 
  -2 -10  12       35.39       36.63      8.02 o 
  -1 -10  12       19.25       26.86      4.92 o 
   0 -10  12       63.23       64.39      6.44 o 
   1 -10  12       51.73       52.01      5.66 o 
   2 -10  12       35.00       39.09      4.86 o 
   3 -10  12        1.42        1.95      1.91 o 
   4 -10  12       78.73       80.49      4.67 o 
  -3  -9  12       21.54       24.57      6.75 o 
  -2  -9  12       40.89       54.83      8.74 o 
  -1  -9  12        0.20       -0.27      2.19 o 
   0  -9  12       25.98       26.03      5.98 o 
   1  -9  12       29.78       39.96      4.87 o 
   2  -9  12       28.18       20.64      3.19 o 
   3  -9  12       39.01       42.38      3.87 o 
   4  -9  12       37.38       29.76      3.55 o 
   5  -9  12        3.86        7.52      4.81 o 
  -4  -8  12       19.89       23.68      6.58 o 
  -3  -8  12       20.01       15.88      5.37 o 
  -2  -8  12        0.02       -0.22      2.66 o 
  -1  -8  12        1.04       -1.48      1.76 o 
   0  -8  12      253.48      261.55     10.51 o 
   1  -8  12       66.09       49.72      5.01 o 
   2  -8  12      349.24      369.28     14.14 o 
   3  -8  12       74.54       78.75      6.56 o 
   4  -8  12       12.53       13.23      2.93 o 
   5  -8  12       29.54       31.52      7.50 o 
   6  -8  12       13.17       14.94      6.31 o 
  -5  -7  12       12.33       12.45      6.03 o 
  -4  -7  12       67.25       91.85      9.79 o 
  -3  -7  12       11.51       15.27      5.09 o 
  -2  -7  12      119.40      135.28     11.29 o 
  -1  -7  12      383.18      433.18     13.27 o 
   0  -7  12       75.17       66.17      5.47 o 
   1  -7  12      577.65      573.41     32.56 o 
   2  -7  12       36.96       41.94      3.71 o 
   3  -7  12        3.26        2.22      1.65 o 
   4  -7  12        6.52       11.17      3.29 o 
   5  -7  12       35.23       38.67      3.78 o 
   6  -7  12       36.07       28.49      7.75 o 
  -6  -6  12        2.78        4.42      3.42 o 
  -5  -6  12       96.87      122.44      8.06 o 
  -4  -6  12        5.60        5.20      2.88 o 
  -3  -6  12      190.00      212.24     13.61 o 
  -2  -6  12       13.50       11.90      4.37 o 
  -1  -6  12      648.59      669.84     17.15 o 
   0  -6  12      103.28      120.51      6.79 o 
   1  -6  12       68.70       77.76      6.06 o 
   2  -6  12       23.14       21.35      2.89 o 
   3  -6  12        1.36        1.12      1.23 o 
   4  -6  12      222.11      226.37      7.30 o 
   5  -6  12       78.74       84.59      6.56 o 
   6  -6  12        9.07       13.76      4.34 o 
  -6  -5  12       35.62       45.79      6.47 o 
  -5  -5  12       49.87       51.33      5.51 o 
  -4  -5  12       12.54        9.08      9.45 o 
  -3  -5  12      126.79       54.72     70.66 o 
  -2  -5  12      170.37       84.11    109.25 o 
  -1  -5  12        0.72        1.44      0.94 o 
   0  -5  12      107.19       83.16     31.78 o 
   1  -5  12      268.85      197.38     71.29 o 
   2  -5  12      101.37       78.51     18.58 o 
   3  -5  12      495.02      388.23    101.34 o 
   4  -5  12       58.81       63.37      3.93 o 
   5  -5  12        1.99        2.63      1.64 o 
   6  -5  12       55.27       58.19      4.14 o 
  -7  -4  12       67.58       62.98     22.64 o 
  -6  -4  12       85.08       68.67     27.09 o 
  -5  -4  12       69.24       57.64     34.38 o 
  -4  -4  12      140.56      102.92     60.12 o 
  -3  -4  12       72.14       58.20     35.49 o 
  -2  -4  12        2.15        0.13      0.89 o 
  -1  -4  12      197.14      167.86     60.59 o 
   0  -4  12      353.89      266.47     94.39 o 
   1  -4  12      114.72       74.64     27.48 o 
   2  -4  12        0.65       -0.05      0.88 o 
   3  -4  12      236.90      179.61     63.77 o 
   4  -4  12       41.68       29.50      8.15 o 
   5  -4  12      107.60      124.95      5.93 o 
   6  -4  12       24.90       29.43      3.21 o 
  -7  -3  12       69.24       62.56     21.73 o 
  -6  -3  12        3.96        3.01      1.53 o 
  -5  -3  12      389.42      315.67    170.24 o 
  -4  -3  12       59.05       53.80     31.74 o 
  -3  -3  12       19.39       17.03     12.47 o 
  -2  -3  12        5.64        3.49      2.00 o 
  -1  -3  12      248.89      167.04     92.12 o 
   0  -3  12       17.58        9.43      4.87 o 
   1  -3  12      272.83      224.69     63.78 o 
   2  -3  12      138.11      100.28     32.68 o 
   3  -3  12      164.75      119.33     37.71 o 
   4  -3  12      209.23      221.99      7.65 o 
   5  -3  12       55.22       59.26      4.11 o 
   6  -3  12        0.12       -0.60      1.66 o 
  -8  -2  12       63.71       62.18     22.59 o 
  -7  -2  12       48.23       42.61     16.31 o 
  -6  -2  12      106.98      106.89     43.28 o 
  -5  -2  12      151.84      147.97     45.43 o 
  -4  -2  12      109.62       95.47     37.09 o 
  -3  -2  12       34.01       32.46      6.02 o 
  -2  -2  12      177.49      131.16     46.43 o 
  -1  -2  12       88.75       79.38     21.02 o 
   0  -2  12      338.25      295.63     86.06 o 
   1  -2  12        7.54        8.42      2.68 o 
   2  -2  12      384.27      302.60     91.77 o 
   3  -2  12        8.65        7.89      3.29 o 
   4  -2  12       84.40      102.92      5.97 o 
   5  -2  12       47.67       62.07      4.28 o 
   6  -2  12        0.03        0.65      2.05 o 
  -8  -1  12       31.49       32.57     12.29 o 
  -7  -1  12      157.93      161.73     41.62 o 
  -6  -1  12      168.45      162.38     40.52 o 
  -5  -1  12      147.47      146.28     52.64 o 
  -4  -1  12      387.80      304.40    157.20 o 
  -3  -1  12      136.78      134.03     29.22 o 
  -2  -1  12      162.85      133.74     35.35 o 
  -1  -1  12      955.81      913.47    197.29 o 
   0  -1  12       68.65       51.00     16.64 o 
   1  -1  12      240.79      244.53     40.96 o 
   2  -1  12        9.71        6.63      2.91 o 
   3  -1  12      377.04      329.61     92.79 o 
   4  -1  12       40.65       46.17      7.47 o 
   5  -1  12        0.04        0.07      1.72 o 
  -8   0  12        0.06        1.66      1.41 o 
  -7   0  12        1.11        0.42      1.18 o 
  -6   0  12        0.65        1.03      1.19 o 
  -5   0  12        2.11        0.39      0.94 o 
  -4   0  12       75.07       70.65     27.40 o 
  -3   0  12      284.24      259.29     56.08 o 
  -2   0  12       37.71       30.93      9.52 o 
  -1   0  12     1176.81     1025.42    314.18 o 
   0   0  12      295.46      216.88    111.48 o 
   1   0  12        4.58        1.88      1.23 o 
   2   0  12      194.96      171.25     44.18 o 
   3   0  12        7.16        5.29      3.06 o 
   4   0  12      124.98      134.25      5.15 o 
   5   0  12        4.47        4.02      2.15 o 
  -9   1  12       25.88       18.07      8.75 o 
  -8   1  12        0.97        0.83      1.11 o 
  -7   1  12       36.59       31.66     14.85 o 
  -6   1  12       47.49       34.76     22.11 o 
  -5   1  12       74.20       56.99     33.20 o 
  -4   1  12      444.06      440.83     87.67 o 
  -3   1  12      224.50      185.20     51.17 o 
  -2   1  12      750.32      772.99    150.20 o 
  -1   1  12      502.72      476.15    112.15 o 
   0   1  12       89.95       71.98     22.05 o 
   1   1  12       54.27       42.46     15.77 o 
   2   1  12      254.42      207.00     58.40 o 
   3   1  12       46.29       48.27      8.59 o 
   4   1  12        6.38        6.79      2.05 o 
  -9   2  12        6.20        3.74      2.65 o 
  -8   2  12       79.99       79.58     18.60 o 
  -7   2  12       10.38        9.73      4.88 o 
  -6   2  12       19.93       10.80     11.19 o 
  -5   2  12      165.48      128.06     47.48 o 
  -4   2  12       50.71       43.18     10.81 o 
  -3   2  12      155.40      137.82     33.36 o 
  -2   2  12      714.64      708.01    158.27 o 
  -1   2  12      187.51      196.37     35.29 o 
   0   2  12        0.70       -0.79      1.31 o 
   1   2  12      168.99       83.49    100.81 o 
   2   2  12      168.63      116.75     64.63 o 
   3   2  12        0.69        1.20      1.71 o 
   4   2  12        7.77        6.51      2.43 o 
  -9   3  12       20.94       13.28     13.22 o 
  -8   3  12       22.88       17.43      9.36 o 
  -7   3  12      108.56       81.42     58.96 o 
  -6   3  12      303.67      198.65    121.81 o 
  -5   3  12       26.48       24.32      7.22 o 
  -4   3  12       35.87       26.62      7.52 o 
  -3   3  12       45.33       37.36      9.86 o 
  -2   3  12      450.92      447.34     98.84 o 
  -1   3  12      100.17       82.78     19.26 o 
   0   3  12      116.65       55.48     67.92 o 
   1   3  12      325.00      167.41    189.20 o 
   2   3  12        8.57        1.81      5.45 o 
   3   3  12        4.17        4.08      2.18 o 
  -9   4  12       20.46       14.47      8.90 o 
  -8   4  12        0.05        0.45      1.36 o 
  -7   4  12      205.42      142.13     84.47 o 
  -6   4  12       87.44       57.13     38.35 o 
  -5   4  12       15.60       11.64      4.43 o 
  -4   4  12        1.64       -0.21      0.94 o 
  -3   4  12      522.05      507.30    111.98 o 
  -2   4  12       57.88       44.67     10.55 o 
  -1   4  12       65.98       58.91     12.27 o 
   0   4  12      160.12      151.38     49.94 o 
   1   4  12       65.79       29.67     35.99 o 
   2   4  12        2.15        0.10      2.20 o 
   3   4  12        5.23        4.43      3.18 o 
  -9   5  12        0.22        0.72      1.62 o 
  -8   5  12       35.68       22.90     18.55 o 
  -7   5  12      172.90      101.76     69.16 o 
  -6   5  12       53.54       32.47     21.95 o 
  -5   5  12      135.48      122.27     30.69 o 
  -4   5  12      188.90      164.29     42.28 o 
  -3   5  12       42.31       41.70     11.81 o 
  -2   5  12        0.34        0.55      0.97 o 
  -1   5  12        6.65        6.78      1.83 o 
   0   5  12       65.93       44.39     19.20 o 
   1   5  12       11.03        4.02      6.67 o 
   2   5  12       72.29       79.95     13.42 o 
  -8   6  12       76.62       52.99     34.47 o 
  -7   6  12       15.15        8.33      8.80 o 
  -6   6  12        0.64        0.18      0.86 o 
  -5   6  12       13.40       11.07      4.30 o 
  -4   6  12       34.27       34.43      9.34 o 
  -3   6  12        0.02        0.06      0.95 o 
  -2   6  12        1.40        0.29      1.36 o 
  -1   6  12       27.14       29.66      3.36 o 
   0   6  12        4.00        4.45      2.55 o 
   1   6  12       32.22       27.55      7.47 o 
  -8   7  12       13.47       17.74      4.59 o 
  -7   7  12        0.01        0.93      2.58 o 
  -6   7  12       11.73       11.23      2.11 o 
  -5   7  12       42.72       52.56      3.77 o 
  -4   7  12       22.93       26.19      2.81 o 
  -3   7  12       97.33      118.62      4.89 o 
  -2   7  12       48.94       56.91      5.26 o 
  -1   7  12        0.44        0.14      1.90 o 
   0   7  12        1.11        2.39      2.62 o 
  -7   8  12       25.21       28.26      4.44 o 
  -6   8  12       31.23       41.41      3.25 o 
  -5   8  12        1.85        1.33      1.62 o 
  -4   8  12       14.21       16.14      2.53 o 
  -3   8  12       46.51       58.71      4.05 o 
  -2   8  12       13.15       14.46      3.02 o 
  -5   9  12        2.80        3.11      1.98 o 
  -4   9  12       12.33       18.69      3.57 o 
  -1 -10  13       63.16       91.07      9.54 o 
   0 -10  13       35.25       33.82      5.21 o 
   1 -10  13        0.36        0.69      2.43 o 
   2 -10  13       78.33       86.74      5.68 o 
   3 -10  13       52.92       52.51      4.48 o 
   4 -10  13        0.38        0.78      1.89 o 
  -3  -9  13        0.30        0.28      3.54 o 
  -2  -9  13       32.89       47.64      8.58 o 
  -1  -9  13        4.16        5.24      2.96 o 
   0  -9  13       16.83       16.09      3.81 o 
   1  -9  13        8.92       12.31      3.36 o 
   2  -9  13       49.01       60.09      4.75 o 
   3  -9  13        6.46        5.43      2.27 o 
   4  -9  13       38.08       46.01      4.62 o 
  -4  -8  13       14.45       19.37      6.09 o 
  -3  -8  13        0.63        0.28      3.21 o 
  -2  -8  13      105.53      132.40     11.90 o 
  -1  -8  13        6.22        4.57      2.80 o 
   0  -8  13        1.95        1.84      2.03 o 
   1  -8  13       11.02       25.21      4.14 o 
   2  -8  13      125.60      129.67      6.16 o 
   3  -8  13      123.63      125.80      5.96 o 
   4  -8  13      132.71      134.07     11.29 o 
   5  -8  13        9.81       12.59      2.63 o 
  -5  -7  13        1.89        5.20      4.48 o 
  -4  -7  13        2.02        4.65      3.82 o 
  -3  -7  13      129.16      161.01     12.78 o 
  -2  -7  13       38.29       43.60      7.30 o 
  -1  -7  13       26.84       30.69      4.49 o 
   0  -7  13      270.41      287.85     23.60 o 
   1  -7  13       18.88       23.50      3.84 o 
   2  -7  13      107.63      128.83      5.99 o 
   3  -7  13       51.42       61.32      4.36 o 
   4  -7  13       74.12       83.11      5.83 o 
   5  -7  13       10.00        9.66      3.35 o 
  -6  -6  13        1.29        3.14      3.04 o 
  -5  -6  13       11.41       13.09      3.73 o 
  -4  -6  13       54.51       69.77      9.07 o 
  -3  -6  13       58.59       71.93      8.69 o 
  -2  -6  13      127.64      146.29     11.62 o 
  -1  -6  13      433.35      452.08     13.40 o 
   0  -6  13       61.24       71.55      7.22 o 
   1  -6  13       22.40       25.42      3.77 o 
   2  -6  13       11.22       15.07      2.36 o 
   3  -6  13       39.65       29.97     12.34 o 
   4  -6  13       47.63       46.65      3.86 o 
   5  -6  13       81.16       94.67      5.22 o 
  -6  -5  13        0.30       -1.00      3.71 o 
  -5  -5  13       65.00       98.21      7.55 o 
  -4  -5  13       33.18       13.09     21.50 o 
  -3  -5  13        1.47        1.17      2.35 o 
  -2  -5  13       69.53       30.12     42.96 o 
  -1  -5  13      784.06      570.09    197.74 o 
   0  -5  13       12.80        6.00      4.54 o 
   1  -5  13      105.46       88.58     28.67 o 
   2  -5  13      122.55      109.72     26.66 o 
   3  -5  13       69.26       51.67     17.77 o 
   4  -5  13       11.71       10.33      3.69 o 
   5  -5  13      121.21      126.11      7.90 o 
  -7  -4  13        1.54        1.45      1.56 o 
  -6  -4  13       19.37       14.16     13.15 o 
  -5  -4  13      257.79      194.68    112.09 o 
  -4  -4  13        5.01        3.95      3.79 o 
  -3  -4  13        5.45        1.83      5.95 o 
  -2  -4  13      193.11      144.15     77.77 o 
  -1  -4  13       38.54       26.86     11.89 o 
   0  -4  13      127.20      111.14     40.73 o 
   1  -4  13      653.89      546.94    166.01 o 
   2  -4  13      307.85      228.14     73.87 o 
   3  -4  13       20.69       10.34      5.14 o 
   4  -4  13       92.99      113.28      5.84 o 
   5  -4  13       17.20       22.47      2.99 o 
  -7  -3  13        5.01        4.03      2.06 o 
  -6  -3  13       80.78       69.25     37.64 o 
  -5  -3  13       21.64       13.93     11.80 o 
  -4  -3  13       41.10       26.72     19.25 o 
  -3  -3  13       74.58       47.15     62.00 o 
  -2  -3  13        4.57        2.93      2.54 o 
  -1  -3  13        0.07        0.59      0.97 o 
   0  -3  13      401.90      314.14    105.14 o 
   1  -3  13      845.86      745.98    192.51 o 
   2  -3  13       64.83       46.10     18.45 o 
   3  -3  13       53.73       30.90     16.88 o 
   4  -3  13      130.98      137.92      6.40 o 
   5  -3  13       24.74       27.13      3.26 o 
  -8  -2  13        1.34        1.05      1.63 o 
  -7  -2  13      233.48      243.94     88.45 o 
  -6  -2  13       10.04        6.61      5.31 o 
  -5  -2  13        7.39        3.84      2.48 o 
  -4  -2  13       98.79       91.92     32.44 o 
  -3  -2  13      416.74      415.46     93.52 o 
  -2  -2  13       23.07       15.56      6.35 o 
  -1  -2  13        3.48        3.56      1.89 o 
   0  -2  13        4.50        2.32      1.12 o 
   1  -2  13      312.80      314.86     57.68 o 
   2  -2  13       82.87       60.83     21.29 o 
   3  -2  13      317.53      242.36     79.37 o 
   4  -2  13        9.84       10.61      2.43 o 
   5  -2  13        9.30        9.14      2.44 o 
  -8  -1  13      282.40      320.29     90.30 o 
  -7  -1  13       81.56       72.49     20.69 o 
  -6  -1  13        6.04        4.40      2.89 o 
  -5  -1  13       20.47       15.63      8.13 o 
  -4  -1  13      433.79      381.83    131.03 o 
  -3  -1  13       84.58       73.57     18.74 o 
  -2  -1  13       81.47       72.60     26.96 o 
  -1  -1  13        3.40        1.25      1.12 o 
   0  -1  13       32.54       25.76      9.72 o 
   1  -1  13      252.69      221.45     61.57 o 
   2  -1  13      161.94      131.79     39.52 o 
   3  -1  13       52.89       33.47     16.12 o 
   4  -1  13       10.15       10.40      2.27 o 
   5  -1  13        1.85        1.88      1.97 o 
  -8   0  13      313.45      396.56     63.95 o 
  -7   0  13       10.37       12.18      4.61 o 
  -6   0  13       61.49       39.45     30.60 o 
  -5   0  13       23.94       22.93     15.93 o 
  -4   0  13       51.89       50.68     18.38 o 
  -3   0  13        1.47        0.44      0.90 o 
  -2   0  13      645.28      583.37    191.03 o 
  -1   0  13       13.55       11.85      5.61 o 
   0   0  13        2.35        1.92      1.14 o 
   1   0  13       58.57       46.88     15.70 o 
   2   0  13        5.91        4.73      1.85 o 
   3   0  13        0.86        0.79      1.07 o 
   4   0  13       42.46       45.49      3.83 o 
  -8   1  13       46.68       51.08      9.50 o 
  -7   1  13       14.05        7.98      6.57 o 
  -6   1  13       60.46       37.38     28.61 o 
  -5   1  13       62.76       42.95     31.17 o 
  -4   1  13       81.23       69.04     17.69 o 
  -3   1  13      628.56      631.93    131.63 o 
  -2   1  13      168.89      159.13     33.51 o 
  -1   1  13        3.88        1.91      1.06 o 
   0   1  13       90.13       60.77     37.06 o 
   1   1  13       56.98       52.15     22.09 o 
   2   1  13       30.01       12.80      7.41 o 
   3   1  13       55.54       45.32     15.69 o 
   4   1  13       51.90       56.29      4.53 o 
  -8   2  13        0.92        0.88      1.08 o 
  -7   2  13       63.69       46.70     33.93 o 
  -6   2  13      219.54      139.51     98.26 o 
  -5   2  13        6.38        3.38      1.77 o 
  -4   2  13      253.27      232.10     55.83 o 
  -3   2  13      217.00      205.49     49.61 o 
  -2   2  13        5.55        7.92      3.36 o 
  -1   2  13      110.56       96.71     37.65 o 
   0   2  13      375.70      217.08    232.96 o 
   1   2  13       51.39       14.71     27.75 o 
   2   2  13        2.18       -0.08      1.21 o 
   3   2  13       85.98      104.77      6.36 o 
  -8   3  13        9.83       10.66      4.35 o 
  -7   3  13       26.25       19.92     17.45 o 
  -6   3  13      128.96       88.68     62.09 o 
  -5   3  13      162.58      142.52     37.07 o 
  -4   3  13      251.15      225.33     57.84 o 
  -3   3  13      163.10      140.93     35.14 o 
  -2   3  13       26.28       20.58      6.90 o 
  -1   3  13       40.92       28.24     15.47 o 
   0   3  13      277.03      117.90    148.48 o 
   1   3  13       53.73       17.80     22.41 o 
   2   3  13       65.57       40.01     43.54 o 
   3   3  13       22.56       31.63      5.67 o 
  -8   4  13        1.84        1.41      1.83 o 
  -7   4  13       19.63        6.34      6.56 o 
  -6   4  13       20.16        8.72      9.32 o 
  -5   4  13      172.33      170.67     40.00 o 
  -4   4  13        1.23        0.97      1.06 o 
  -3   4  13       41.42       35.14     10.78 o 
  -2   4  13       54.51       52.70     11.54 o 
  -1   4  13      282.10      269.57     61.98 o 
   0   4  13       15.26        3.23      9.79 o 
   1   4  13       92.20       38.09     50.49 o 
   2   4  13       69.35       35.97     46.37 o 
  -8   5  13        0.41        1.12      1.64 o 
  -7   5  13        2.31        1.66      1.70 o 
  -6   5  13       81.66       66.33     26.44 o 
  -5   5  13      181.93      165.75     42.93 o 
  -4   5  13        0.01       -0.52      1.01 o 
  -3   5  13      144.41      132.81     35.69 o 
  -2   5  13       21.43       16.60      4.77 o 
  -1   5  13        0.13        0.22      1.23 o 
   0   5  13       31.39        8.04     17.62 o 
   1   5  13       30.92       11.88     16.57 o 
  -8   6  13        0.00       -0.47      1.53 o 
  -7   6  13        5.03        3.91      3.30 o 
  -6   6  13       13.00        9.99      3.63 o 
  -5   6  13        5.00        2.94      1.23 o 
  -4   6  13       50.50       41.29     13.12 o 
  -3   6  13       39.08       31.90      8.74 o 
  -2   6  13        9.44       11.66      2.54 o 
  -1   6  13       21.79       29.98      3.62 o 
   0   6  13        6.44        8.08      5.31 o 
  -7   7  13       14.92       21.99      4.86 o 
  -6   7  13        0.24        0.58      1.51 o 
  -5   7  13        0.07        1.18      1.54 o 
  -4   7  13       31.40       36.43      3.24 o 
  -3   7  13       97.98      116.06      5.06 o 
  -2   7  13        5.57        9.47      2.74 o 
  -1   7  13       75.44       96.24      5.62 o 
  -6   8  13       13.45       19.79      2.67 o 
  -5   8  13       52.45       64.42      4.08 o 
  -4   8  13       22.25       21.28      2.94 o 
  -3   8  13        0.01        1.30      2.11 o 
  -1 -10  14       17.43       24.27      4.99 o 
   0 -10  14       10.39       11.31      3.74 o 
   1 -10  14       65.21       71.53      6.71 o 
   2 -10  14        8.84       10.13      2.87 o 
   3 -10  14        7.11        7.29      2.54 o 
  -2  -9  14        0.43        0.06      3.38 o 
  -1  -9  14        2.00        0.30      2.64 o 
   0  -9  14       32.22       29.68      4.85 o 
   1  -9  14        4.56        4.75      2.74 o 
   2  -9  14        0.60        1.03      1.83 o 
   3  -9  14       58.61       69.60      5.10 o 
   4  -9  14        6.48        5.40      2.79 o 
  -4  -8  14       18.33       37.02      8.02 o 
  -3  -8  14       40.44       59.42      9.18 o 
  -2  -8  14       49.64       43.71      8.02 o 
  -1  -8  14      155.30      165.43      9.32 o 
   0  -8  14       31.44       44.56      5.39 o 
   1  -8  14        3.11        1.96      2.24 o 
   2  -8  14       16.91       16.10      3.09 o 
   3  -8  14       93.00      105.13      5.76 o 
   4  -8  14        0.00       -0.36      2.14 o 
  -5  -7  14        4.74        7.75      4.98 o 
  -4  -7  14       37.60       54.11      8.69 o 
  -3  -7  14       34.14       44.15      7.86 o 
  -2  -7  14       84.13      116.74     11.18 o 
  -1  -7  14      171.19      198.54      9.63 o 
   0  -7  14        2.20        2.28      2.28 o 
   1  -7  14       43.39       48.71      5.13 o 
   2  -7  14      128.45      143.68      6.56 o 
   3  -7  14        4.28        3.45      2.42 o 
   4  -7  14       36.65       39.87      5.75 o 
   5  -7  14       33.02       41.26     10.82 o 
  -5  -6  14        0.55       -1.05      2.93 o 
  -4  -6  14        2.38        2.49      3.26 o 
  -3  -6  14        0.35        2.60      3.10 o 
  -2  -6  14      303.04      388.58     18.87 o 
  -1  -6  14        7.13        2.51      2.01 o 
   0  -6  14      116.18      143.69      7.88 o 
   1  -6  14      154.22      179.06      7.07 o 
   2  -6  14        0.14        0.98      1.43 o 
   3  -6  14       16.99       10.96      5.61 o 
   4  -6  14       18.77       20.72      2.84 o 
   5  -6  14       36.83       41.25      4.13 o 
  -6  -5  14       25.22       34.69      5.47 o 
  -5  -5  14        5.92        3.93      3.32 o 
  -4  -5  14        4.85        2.33      3.60 o 
  -3  -5  14      130.64       69.82     82.52 o 
  -2  -5  14       99.06       41.45     62.69 o 
  -1  -5  14       82.49       49.20     18.64 o 
   0  -5  14      152.59      130.11     44.54 o 
   1  -5  14       65.88       46.87     17.80 o 
   2  -5  14       22.14       13.07      4.86 o 
   3  -5  14      130.93      100.91     36.44 o 
   4  -5  14        6.53        3.73      1.77 o 
   5  -5  14        5.87        7.13      2.25 o 
  -7  -4  14       46.28       36.14     24.37 o 
  -6  -4  14       60.20       50.57     27.56 o 
  -5  -4  14        6.03        3.85      2.71 o 
  -4  -4  14      177.36       85.91    113.92 o 
  -3  -4  14      277.14      137.77    167.37 o 
  -2  -4  14       16.58        8.99      6.42 o 
  -1  -4  14       80.87       75.12     26.74 o 
   0  -4  14       71.62       63.73     25.61 o 
   1  -4  14       53.88       30.02     11.75 o 
   2  -4  14      244.96      196.86     62.64 o 
   3  -4  14      140.55      106.16     38.50 o 
   4  -4  14       55.07       63.82      5.10 o 
   5  -4  14        6.16        4.72      2.10 o 
  -7  -3  14       52.30       39.29     26.30 o 
  -6  -3  14       11.15        7.32      7.26 o 
  -5  -3  14      223.66      203.40    103.57 o 
  -4  -3  14       59.62       30.77     42.11 o 
  -3  -3  14      106.96       75.93     45.16 o 
  -2  -3  14       74.07       62.72     36.04 o 
  -1  -3  14       23.42       23.63      9.94 o 
   0  -3  14      149.12      124.88     43.30 o 
   1  -3  14      100.22       93.23     19.49 o 
   2  -3  14      361.72      291.55     97.06 o 
   3  -3  14       38.37       26.89     11.86 o 
   4  -3  14        2.00        2.57      1.60 o 
   5  -3  14        5.20        5.66      2.32 o 
  -7  -2  14       65.93       39.78     47.25 o 
  -6  -2  14       58.73       44.37     29.90 o 
  -5  -2  14      137.50      124.23     52.70 o 
  -4  -2  14       52.71       49.25     19.08 o 
  -3  -2  14        5.28        3.72      1.87 o 
  -2  -2  14      181.58      163.96     55.83 o 
  -1  -2  14      134.05       98.24     52.80 o 
   0  -2  14       49.11       38.41     15.92 o 
   1  -2  14      124.39      114.32     35.64 o 
   2  -2  14       37.40       29.18     12.52 o 
   3  -2  14        0.97        1.30      1.20 o 
   4  -2  14      112.60      124.17      6.30 o 
  -8  -1  14       99.48      107.35     34.78 o 
  -7  -1  14       33.47       33.83     14.12 o 
  -6  -1  14       99.42      107.41     40.70 o 
  -5  -1  14        1.04        1.93      1.26 o 
  -4  -1  14       17.06       16.23      6.43 o 
  -3  -1  14      305.06      290.38     97.18 o 
  -2  -1  14       35.15       24.08     11.70 o 
  -1  -1  14      396.92      301.61    171.09 o 
   0  -1  14      159.97      146.36     45.61 o 
   1  -1  14       34.31       26.54     10.14 o 
   2  -1  14       13.66        8.32      4.61 o 
   3  -1  14       90.56       60.65     25.01 o 
   4  -1  14       69.35       75.67      4.90 o 
  -8   0  14       32.99       35.98      7.97 o 
  -7   0  14       44.22       47.09     20.04 o 
  -6   0  14        5.82        4.63      3.93 o 
  -5   0  14        2.19        1.33      1.23 o 
  -4   0  14       85.43       63.22     24.67 o 
  -3   0  14       19.10       25.40      7.14 o 
  -2   0  14        6.99        4.75      2.77 o 
  -1   0  14       17.46       12.10      9.81 o 
   0   0  14      205.37      170.32     49.11 o 
   1   0  14        1.63        2.33      1.50 o 
   2   0  14       73.36       49.40     21.95 o 
   3   0  14       35.73       25.71     13.10 o 
   4   0  14       45.02       59.88      4.60 o 
  -8   1  14       48.13       45.95     12.34 o 
  -7   1  14       12.79       11.02      8.67 o 
  -6   1  14        7.34        4.94      4.48 o 
  -5   1  14       19.05        8.29      5.60 o 
  -4   1  14       31.97       28.46      7.39 o 
  -3   1  14       12.94       16.91      5.76 o 
  -2   1  14      182.28      155.25     51.09 o 
  -1   1  14      454.98      356.11    184.32 o 
   0   1  14        1.60        1.10      1.39 o 
   1   1  14       17.17       11.56      9.34 o 
   2   1  14       24.95       14.22     13.90 o 
   3   1  14       16.12        7.93      6.99 o 
  -8   2  14       34.04       23.63     19.83 o 
  -7   2  14        3.14        2.24      2.45 o 
  -6   2  14        0.55       -0.06      1.10 o 
  -5   2  14      105.59       79.14     37.38 o 
  -4   2  14      206.95      186.68     47.83 o 
  -3   2  14     1151.09     1147.96    260.64 o 
  -2   2  14      144.08      111.91     44.35 o 
  -1   2  14        4.85        2.53      2.14 o 
   0   2  14        2.33        0.12      1.60 o 
   1   2  14       92.48       49.83     63.99 o 
   2   2  14       70.74       23.87     43.74 o 
   3   2  14        5.41        5.26      2.63 o 
  -8   3  14       19.14       11.07     10.05 o 
  -7   3  14       21.65        8.25      8.72 o 
  -6   3  14       55.97       36.80     24.85 o 
  -5   3  14      103.95       96.78     26.26 o 
  -4   3  14       10.81        8.41      2.62 o 
  -3   3  14      207.70      206.72     48.47 o 
  -2   3  14       13.53        9.98      3.77 o 
  -1   3  14       14.27        5.64      6.43 o 
   0   3  14      159.98       65.47    100.95 o 
   1   3  14      100.69       54.92     65.48 o 
   2   3  14       16.58        2.28      8.00 o 
  -8   4  14        3.19        3.16      2.74 o 
  -7   4  14       11.43        6.51      7.92 o 
  -6   4  14       73.21       63.55     23.31 o 
  -5   4  14       27.84       19.17      6.75 o 
  -4   4  14      171.90      164.30     45.28 o 
  -3   4  14       72.00       76.47     21.02 o 
  -2   4  14       45.01       35.23      8.96 o 
  -1   4  14      140.64      123.26     71.76 o 
   0   4  14      127.86       44.90     73.39 o 
   1   4  14       62.04       28.46     47.69 o 
  -8   5  14        9.51        3.08      3.66 o 
  -7   5  14       52.25       25.91     21.63 o 
  -6   5  14       12.98       10.98      5.03 o 
  -5   5  14       77.70       67.53     17.14 o 
  -4   5  14      138.82      141.91     38.36 o 
  -3   5  14      114.92      100.73     19.61 o 
  -2   5  14        0.24        0.13      1.10 o 
  -1   5  14      204.25      145.02     94.69 o 
   0   5  14        8.60        2.43      4.95 o 
  -7   6  14       12.20        5.84      6.20 o 
  -6   6  14       16.96       12.20      5.26 o 
  -5   6  14       34.20       24.89      8.82 o 
  -4   6  14       39.38       35.30     11.89 o 
  -3   6  14        6.37        5.10      2.28 o 
  -2   6  14       27.30       35.29      5.03 o 
  -1   6  14       53.38       71.28      7.26 o 
  -6   7  14       18.02       21.36      2.90 o 
  -5   7  14       22.54       32.94      3.51 o 
  -4   7  14        1.90        1.99      1.70 o 
  -3   7  14        0.27        0.55      1.70 o 
  -2   7  14       92.05      113.07      6.98 o 
  -2  -9  15       24.37       44.37      8.85 o 
  -1  -9  15        7.73        9.93      3.68 o 
   0  -9  15        0.75        0.82      2.39 o 
   1  -9  15       35.99       35.49      5.19 o 
   2  -9  15       32.86       41.28      4.55 o 
   3  -9  15        7.21        8.11      2.60 o 
  -3  -8  15      136.86      211.69     15.99 o 
  -2  -8  15       13.54       11.73      5.09 o 
  -1  -8  15      176.72      190.94     10.14 o 
   0  -8  15        7.58       14.70      3.86 o 
   1  -8  15      123.60      135.76      8.18 o 
   2  -8  15        1.01        1.23      1.84 o 
   3  -8  15        0.12        0.64      2.42 o 
   4  -8  15       37.68       35.71      4.72 o 
  -4  -7  15       20.37       23.57      6.75 o 
  -3  -7  15       10.85        8.96      4.70 o 
  -2  -7  15      164.02      205.11     14.83 o 
  -1  -7  15        1.87        7.17      2.94 o 
   0  -7  15       69.05       94.25     11.01 o 
   1  -7  15       24.38       25.16      4.30 o 
   2  -7  15       35.22       44.59      4.27 o 
   3  -7  15       76.04       82.79      6.46 o 
   4  -7  15        1.87        1.79      2.51 o 
  -5  -6  15        1.35        0.33      3.49 o 
  -4  -6  15       11.68       21.14      6.14 o 
  -3  -6  15        4.93        9.96      4.76 o 
  -2  -6  15        1.25        2.43      3.04 o 
  -1  -6  15       82.94      122.84      7.74 o 
   0  -6  15       56.88       60.42      4.62 o 
   1  -6  15       17.00       21.01      3.23 o 
   2  -6  15       85.61      105.95      5.09 o 
   3  -6  15       13.62        8.00      3.13 o 
   4  -6  15        5.28        5.49      2.46 o 
  -6  -5  15        2.28        4.04      4.65 o 
  -5  -5  15       17.80       29.27      6.92 o 
  -4  -5  15       16.87        7.15     14.16 o 
  -3  -5  15        0.48       -0.01      1.41 o 
  -2  -5  15      142.62       57.77     74.92 o 
  -1  -5  15       71.76       55.34     22.87 o 
   0  -5  15        0.34        0.97      1.16 o 
   1  -5  15        9.65       10.02      4.33 o 
   2  -5  15       41.27       26.95     11.08 o 
   3  -5  15       71.97       49.16     17.69 o 
   4  -5  15       22.06       15.63      4.59 o 
  -6  -4  15       23.13       17.47     12.44 o 
  -5  -4  15       44.04       19.11     28.69 o 
  -4  -4  15       56.12       27.40     44.07 o 
  -3  -4  15      221.50      106.88    129.30 o 
  -2  -4  15      119.61       83.14     52.34 o 
  -1  -4  15        1.23        1.14      1.09 o 
   0  -4  15       76.27       63.47     22.58 o 
   1  -4  15       96.44       87.69     32.12 o 
   2  -4  15      166.54      125.46     46.46 o 
   3  -4  15       34.44       25.03     11.21 o 
   4  -4  15       25.95       19.09      4.67 o 
  -7  -3  15        0.18       -0.18      1.68 o 
  -6  -3  15       33.51       23.83     17.54 o 
  -5  -3  15       91.65       58.43     74.72 o 
  -4  -3  15      140.49       78.26    106.92 o 
  -3  -3  15      289.00      155.09    186.02 o 
  -2  -3  15       14.52       10.47      8.12 o 
  -1  -3  15      186.01      136.78     79.76 o 
   0  -3  15       46.08       43.66     15.07 o 
   1  -3  15       89.68       71.03     27.94 o 
   2  -3  15       34.42       22.06      9.49 o 
   3  -3  15      109.82       76.82     32.29 o 
   4  -3  15       20.43       19.13      3.87 o 
  -7  -2  15        0.74       -0.73      1.71 o 
  -6  -2  15       43.23       44.76     19.66 o 
  -5  -2  15       22.00       17.74      7.43 o 
  -4  -2  15      245.08       99.81    161.92 o 
  -3  -2  15       93.11       61.62     42.47 o 
  -2  -2  15        1.05        1.58      2.00 o 
  -1  -2  15      108.89       82.03     46.98 o 
   0  -2  15      282.94      258.49     77.83 o 
   1  -2  15       10.03        6.60      3.23 o 
   2  -2  15      166.46      154.91     49.27 o 
   3  -2  15       14.73        8.19      4.77 o 
   4  -2  15       50.71       61.35      4.66 o 
  -7  -1  15       54.61       57.58     24.67 o 
  -6  -1  15        3.73        1.79      1.30 o 
  -5  -1  15       18.42       18.14      9.38 o 
  -4  -1  15      174.65      137.91     77.34 o 
  -3  -1  15       16.89       13.51      7.53 o 
  -2  -1  15      154.88      115.84     64.15 o 
  -1  -1  15      418.28      319.86    184.92 o 
   0  -1  15       19.60       13.40      8.75 o 
   1  -1  15       26.41       25.10      9.96 o 
   2  -1  15      117.44       99.72     33.82 o 
   3  -1  15       47.94       32.06     16.18 o 
   4  -1  15        0.04       -0.25      1.77 o 
  -8   0  15       79.17       86.42     34.56 o 
  -7   0  15        4.19        2.53      1.56 o 
  -6   0  15       23.01       13.92     10.07 o 
  -5   0  15       20.29       16.00     13.55 o 
  -4   0  15       21.76       18.81      8.78 o 
  -3   0  15        0.12        0.30      1.10 o 
  -2   0  15       41.09       39.09     15.43 o 
  -1   0  15      266.62      177.95    115.95 o 
   0   0  15       17.44       12.43      9.99 o 
   1   0  15       72.61       62.37     20.19 o 
   2   0  15       42.49       30.34     14.65 o 
   3   0  15       10.65        5.23      3.30 o 
  -8   1  15        2.55        1.10      1.65 o 
  -7   1  15       32.58       25.97     19.44 o 
  -6   1  15       47.84       33.01     23.79 o 
  -5   1  15       18.74       12.42      6.23 o 
  -4   1  15        0.04        0.88      1.04 o 
  -3   1  15      254.56      234.52     77.49 o 
  -2   1  15      515.52      498.04    178.22 o 
  -1   1  15        0.98        0.60      1.29 o 
   0   1  15      270.89      134.16    161.48 o 
   1   1  15       21.10        8.53     13.50 o 
   2   1  15        0.93        0.74      1.46 o 
   3   1  15        0.55        0.41      1.38 o 
  -8   2  15        1.96        2.00      1.78 o 
  -7   2  15      113.94       94.11     57.37 o 
  -6   2  15       96.56       72.60     51.30 o 
  -5   2  15        0.00        0.33      1.04 o 
  -4   2  15        5.59        3.65      1.28 o 
  -3   2  15       74.29       74.30     25.83 o 
  -2   2  15        5.52        3.20      1.75 o 
  -1   2  15      281.60      128.51    181.23 o 
   0   2  15        4.67        1.33      2.05 o 
   1   2  15       19.49        6.49     10.84 o 
   2   2  15        2.10        1.33      2.60 o 
  -8   3  15        2.74        2.85      2.07 o 
  -7   3  15       93.93       61.89     51.68 o 
  -6   3  15       10.93        5.10      5.34 o 
  -5   3  15      364.05      342.10    113.19 o 
  -4   3  15        7.73        5.45      1.60 o 
  -3   3  15        1.05        1.14      1.18 o 
  -2   3  15        6.49        4.78      2.03 o 
  -1   3  15        7.59        6.53      7.52 o 
   0   3  15       15.04        4.86     11.98 o 
   1   3  15        6.89        0.92      3.85 o 
  -7   4  15       13.48        4.73      6.28 o 
  -6   4  15       15.09        9.21      5.37 o 
  -5   4  15      281.36      295.33     66.35 o 
  -4   4  15       24.77       27.60      8.65 o 
  -3   4  15        0.03       -1.09      1.09 o 
  -2   4  15       13.51       10.85      7.45 o 
  -1   4  15       12.68        4.40      8.30 o 
   0   4  15        0.40        0.17      1.73 o 
  -7   5  15        0.08        1.25      1.71 o 
  -6   5  15       48.27       34.90     14.13 o 
  -5   5  15       90.22       97.84     21.68 o 
  -4   5  15        0.66        0.39      1.09 o 
  -3   5  15      114.87      111.51     23.81 o 
  -2   5  15       60.37       30.34     26.36 o 
  -1   5  15       10.42        2.89      2.14 o 
   0   5  15        9.76        0.00      2.21 o 
  -6   6  15       46.62       44.15     13.26 o 
  -5   6  15        3.14        2.41      1.30 o 
  -4   6  15       29.97       25.63      7.96 o 
  -3   6  15      131.59      179.49      6.30 o 
  -2   6  15        7.20       10.96      5.86 o 
   0  -9  16        1.47        1.90      2.93 o 
   1  -9  16       12.81       17.49      4.28 o 
  -2  -8  16       49.33       58.48      9.63 o 
  -1  -8  16        0.35       -0.74      2.29 o 
   0  -8  16        7.28       13.76      3.78 o 
   1  -8  16       14.40       16.15      4.68 o 
   2  -8  16       25.67       31.76      4.07 o 
   3  -8  16       81.68       96.36      7.31 o 
  -4  -7  16        3.76        0.39      3.60 o 
  -3  -7  16        0.02        0.66      3.38 o 
  -2  -7  16       13.53       14.55      5.48 o 
  -1  -7  16      174.78      218.31     10.74 o 
   0  -7  16       18.59       19.29      4.04 o 
   1  -7  16       63.50       82.35      6.65 o 
   2  -7  16        3.32        3.30      2.07 o 
   3  -7  16       10.69       15.86      4.00 o 
  -4  -6  16        0.01        0.44      3.43 o 
  -3  -6  16        2.91        5.64      4.15 o 
  -2  -6  16      101.30      147.73     12.50 o 
  -1  -6  16       32.85       30.16      4.80 o 
   0  -6  16       85.67       96.36      5.78 o 
   1  -6  16       50.60       56.39      4.76 o 
   2  -6  16        4.01        3.23      2.27 o 
   3  -6  16       10.46        7.42      3.91 o 
  -5  -5  16       20.20       33.58      7.58 o 
  -4  -5  16        1.23        1.08      2.19 o 
  -3  -5  16       31.50       14.95     25.81 o 
  -2  -5  16        2.26        2.27      5.03 o 
  -1  -5  16        0.36        0.53      1.38 o 
   0  -5  16      269.88      211.88     74.39 o 
   1  -5  16       35.05       22.58      9.29 o 
   2  -5  16       67.04       52.96     19.89 o 
   3  -5  16       15.51        8.04      3.26 o 
   4  -5  16      128.54      154.59     14.11 o 
  -6  -4  16       14.37        8.28     13.64 o 
  -5  -4  16        7.56        2.95      6.22 o 
  -4  -4  16       53.67       27.47     36.74 o 
  -3  -4  16       27.11        8.85     15.85 o 
  -2  -4  16        8.43        4.44      5.25 o 
  -1  -4  16      129.88      100.85     58.47 o 
   0  -4  16      131.00      112.31     42.06 o 
   1  -4  16        0.90        0.58      1.14 o 
   2  -4  16       43.68       35.20     15.31 o 
   3  -4  16       71.88       64.09     22.64 o 
  -6  -3  16       20.71       11.78     18.54 o 
  -5  -3  16       22.71       11.56     16.54 o 
  -4  -3  16      321.97      176.41    218.38 o 
  -3  -3  16       14.74        2.57      6.25 o 
  -2  -3  16       36.75       24.00     17.78 o 
  -1  -3  16       54.02       43.51     30.17 o 
   0  -3  16        5.73        4.45      1.90 o 
   1  -3  16      104.71       94.34     34.09 o 
   2  -3  16       14.73        7.44      3.89 o 
   3  -3  16       61.68       43.50     20.43 o 
  -7  -2  16        1.22        1.76      2.30 o 
  -6  -2  16        2.80        0.74      1.47 o 
  -5  -2  16      188.66       94.67    138.63 o 
  -4  -2  16       23.87       16.38     12.94 o 
  -3  -2  16       24.37       17.11     14.97 o 
  -2  -2  16       78.83       62.71     40.85 o 
  -1  -2  16       16.58        6.70      8.01 o 
   0  -2  16        4.98        1.28      1.33 o 
   1  -2  16       81.19       79.44     27.47 o 
   2  -2  16        6.84        3.79      1.96 o 
   3  -2  16        0.29       -0.33      1.25 o 
  -7  -1  16        2.67        2.66      2.26 o 
  -6  -1  16       91.30       98.79     37.70 o 
  -5  -1  16       80.73       72.11     40.61 o 
  -4  -1  16       29.25       16.24     14.08 o 
  -3  -1  16      213.45      219.53     72.43 o 
  -2  -1  16      164.86      135.70     86.34 o 
  -1  -1  16        2.28        1.66      1.32 o 
   0  -1  16       31.67       27.21     15.68 o 
   1  -1  16       18.52       15.24      5.03 o 
   2  -1  16        0.74        0.86      1.54 o 
   3  -1  16       61.08       47.10     19.80 o 
  -7   0  16       72.01       73.61     32.57 o 
  -6   0  16       62.87       54.22     34.64 o 
  -5   0  16       15.33        9.19      8.25 o 
  -4   0  16       62.72       47.62     32.10 o 
  -3   0  16       41.90       26.53     13.78 o 
  -2   0  16      124.53      102.52     59.17 o 
  -1   0  16       17.44       11.85      8.66 o 
   0   0  16      159.66      147.43     75.79 o 
   1   0  16       23.32       18.07     13.61 o 
   2   0  16       17.71        9.35      5.78 o 
  -7   1  16        2.34        3.45      2.26 o 
  -6   1  16       27.73       19.50     14.05 o 
  -5   1  16       10.00       10.33      5.79 o 
  -4   1  16       49.08       46.08     18.43 o 
  -3   1  16       36.41       36.45     14.23 o 
  -2   1  16        0.18       -0.16      1.14 o 
  -1   1  16       72.63       61.55     34.89 o 
   0   1  16       75.74       29.89     45.15 o 
   1   1  16       25.08        5.54     16.27 o 
   2   1  16       25.59        5.39     14.36 o 
  -7   2  16       25.30       16.10     15.07 o 
  -6   2  16        9.05        5.10      5.45 o 
  -5   2  16       87.76       99.05     33.11 o 
  -4   2  16       14.15        9.34      4.17 o 
  -3   2  16       62.91       51.85     25.51 o 
  -2   2  16      128.59      106.69     38.90 o 
  -1   2  16       71.44       30.41     41.83 o 
   0   2  16       42.83        9.32     21.50 o 
   1   2  16       34.88       17.35     28.22 o 
  -7   3  16        1.88        1.50      2.07 o 
  -6   3  16       35.46       32.60     12.87 o 
  -5   3  16        1.78        1.29      1.34 o 
  -4   3  16        5.20        3.50      1.39 o 
  -3   3  16      145.13      124.91     45.33 o 
  -2   3  16        0.24        0.20      0.98 o 
  -1   3  16       38.37       11.68     20.33 o 
   0   3  16        4.79        1.00      4.45 o 
  -7   4  16        5.85        4.78      3.13 o 
  -6   4  16       19.93       16.37      6.68 o 
  -5   4  16       66.58       59.18     14.93 o 
  -4   4  16       35.48       35.14     10.28 o 
  -3   4  16       59.58       51.19     23.57 o 
  -2   4  16        1.00       -0.72      1.42 o 
  -1   4  16        6.07        2.54      3.76 o 
  -6   5  16       12.03       10.55      4.64 o 
  -5   5  16       28.65       28.26      8.90 o 
  -4   5  16       63.07       52.45     17.59 o 
  -3   5  16       33.05       25.30     13.41 o 
  -2   5  16       61.34       46.81     32.90 o 
  -5   6  16       44.54       66.23      7.12 o 
  -4   6  16       18.77       15.78      7.10 o 
  -1  -8  17        9.75       19.10      4.63 o 
   0  -8  17        1.13        3.40      2.75 o 
   1  -8  17       30.80       34.25      5.24 o 
  -3  -7  17       21.43       29.38      7.64 o 
  -2  -7  17        2.32        3.98      4.32 o 
  -1  -7  17        1.52        2.55      3.49 o 
   0  -7  17       69.95       96.51      7.42 o 
   1  -7  17       86.30      104.79      7.69 o 
   2  -7  17        1.10        2.63      3.09 o 
  -4  -6  17        6.72        7.14      4.70 o 
  -3  -6  17       18.02       24.79      6.81 o 
  -2  -6  17        5.10        3.21      3.38 o 
  -1  -6  17       68.74       97.65      7.41 o 
   0  -6  17       57.42       77.99      5.53 o 
   1  -6  17       15.65       16.38      3.33 o 
   2  -6  17       43.76       47.78      4.98 o 
  -5  -5  17       24.45       38.95      8.30 o 
  -4  -5  17       27.90       11.45     16.27 o 
  -3  -5  17       23.37        6.70     13.03 o 
  -2  -5  17       19.78        6.99     14.22 o 
  -1  -5  17        8.33        5.63      5.27 o 
   0  -5  17        0.37        0.37      1.38 o 
   1  -5  17        0.66        0.04      1.21 o 
   2  -5  17      132.37      103.73     37.91 o 
   3  -5  17       22.38        8.86      8.71 o 
  -5  -4  17       64.02       33.82     46.28 o 
  -4  -4  17        4.83        3.15      3.02 o 
  -3  -4  17        1.39        1.30      1.83 o 
  -2  -4  17       50.83       28.89     37.37 o 
  -1  -4  17        0.48        0.63      1.31 o 
   0  -4  17       60.48       50.45     19.81 o 
   1  -4  17       81.77       73.94     31.55 o 
   2  -4  17        8.62        4.25      3.17 o 
   3  -4  17        4.02        1.13      1.91 o 
  -6  -3  17       33.89       17.56     27.91 o 
  -5  -3  17        3.64        1.92      2.16 o 
  -4  -3  17       33.99        8.79     19.14 o 
  -3  -3  17       88.58       46.82     67.17 o 
  -2  -3  17        7.15        4.02      3.85 o 
  -1  -3  17        4.13        3.96      3.46 o 
   0  -3  17       75.69       76.78     27.79 o 
   1  -3  17       23.09       17.40      8.75 o 
   2  -3  17        1.14        1.70      1.48 o 
   3  -3  17       60.48       40.51     27.77 o 
  -6  -2  17       11.18        4.70      8.91 o 
  -5  -2  17       14.30        5.44     10.57 o 
  -4  -2  17      116.64       76.86     53.00 o 
  -3  -2  17       42.70       16.43     28.52 o 
  -2  -2  17        0.06       -0.39      1.26 o 
  -1  -2  17       40.36       40.14     26.53 o 
   0  -2  17       58.19       36.78     52.31 o 
   1  -2  17        4.55        2.81      1.56 o 
   2  -2  17        0.45        0.03      1.53 o 
  -6  -1  17       18.97       13.19     11.34 o 
  -5  -1  17      115.84       60.60     82.16 o 
  -4  -1  17       48.01       49.06     30.83 o 
  -3  -1  17        0.66        1.04      1.36 o 
  -2  -1  17      112.03       97.91     59.62 o 
  -1  -1  17      176.84      145.15     81.80 o 
   0  -1  17        0.07       -0.51      1.36 o 
   1  -1  17        0.84        0.48      1.87 o 
   2  -1  17       41.99       27.85     15.84 o 
  -7   0  17       15.33       15.25      8.19 o 
  -6   0  17       43.05       44.62     25.71 o 
  -5   0  17       23.03       16.67     12.48 o 
  -4   0  17        5.14        2.61      2.53 o 
  -3   0  17      202.24      206.34     71.19 o 
  -2   0  17      114.46       89.94     56.75 o 
  -1   0  17       12.83        6.94      6.21 o 
   0   0  17        0.13        0.67      1.73 o 
   1   0  17       44.40       38.39     21.14 o 
   2   0  17       25.10        6.27     16.85 o 
  -7   1  17       23.65       19.27     13.26 o 
  -6   1  17       16.83        8.81      9.32 o 
  -5   1  17        4.61        1.83      1.71 o 
  -4   1  17       46.18       30.03     21.42 o 
  -3   1  17      187.73      189.16     71.71 o 
  -2   1  17       47.28       29.98     24.56 o 
  -1   1  17        2.02        0.60      1.70 o 
   0   1  17       68.46       39.72     48.75 o 
   1   1  17       78.04       48.32     59.17 o 
  -7   2  17       23.43       16.56     13.61 o 
  -6   2  17       49.28       46.81     32.46 o 
  -5   2  17       82.15       71.36     27.47 o 
  -4   2  17       23.68       20.37     11.69 o 
  -3   2  17       93.38       82.11     34.95 o 
  -2   2  17        0.59       -0.37      1.34 o 
  -1   2  17      107.67       63.54     76.94 o 
   0   2  17       77.22       33.35     50.05 o 
  -6   3  17        0.09        0.71      1.35 o 
  -5   3  17        4.65        2.64      1.67 o 
  -4   3  17       72.76       68.84     32.96 o 
  -3   3  17        4.47        3.27      1.68 o 
  -2   3  17       23.86       10.12     14.52 o 
  -1   3  17       36.65       11.79     23.96 o 
  -6   4  17       14.59        8.79      5.11 o 
  -5   4  17        1.08        1.28      1.40 o 
  -4   4  17       41.31       33.16     15.38 o 
  -3   4  17        0.83        0.60      1.41 o 
  -2   4  17        1.91       -0.37      1.59 o 
  -4   5  17        4.76        1.71      1.50 o 
  -1  -7  18       32.29       52.12      9.02 o 
   0  -7  18        7.10       10.23      3.49 o 
  -3  -6  18        1.66       -0.39      3.38 o 
  -2  -6  18       15.91       29.27      7.41 o 
  -1  -6  18       16.35       19.25      5.92 o 
   0  -6  18       29.92       35.05      4.40 o 
   1  -6  18       77.56      114.71      5.95 o 
  -4  -5  18       15.15       18.54      6.69 o 
  -3  -5  18       18.98        5.20     12.78 o 
  -2  -5  18       28.40        9.19     14.75 o 
  -1  -5  18       30.44       22.09     16.77 o 
   0  -5  18        4.86        2.07      1.61 o 
   1  -5  18       22.48       14.94      7.78 o 
   2  -5  18        3.89        2.89      1.95 o 
  -5  -4  18        2.52        0.53      1.96 o 
  -4  -4  18      110.70       58.02     86.70 o 
  -3  -4  18       50.06       24.72     39.70 o 
  -2  -4  18        4.04        2.86      2.05 o 
  -1  -4  18       13.27        6.60      5.55 o 
   0  -4  18       17.24       13.50      6.57 o 
   1  -4  18        0.01       -0.42      1.41 o 
   2  -4  18       72.19       55.49     35.22 o 
  -5  -3  18       33.40       12.15     27.66 o 
  -4  -3  18       32.68       12.52     27.19 o 
  -3  -3  18        4.06        2.73      4.54 o 
  -2  -3  18      138.01      114.64     59.21 o 
  -1  -3  18        5.77        2.20      3.16 o 
   0  -3  18        2.79        0.55      1.91 o 
   1  -3  18       19.45       17.23      9.53 o 
   2  -3  18      116.33       92.98     54.87 o 
  -5  -2  18        0.32       -0.26      1.87 o 
  -4  -2  18       15.06        8.00      7.33 o 
  -3  -2  18       49.63       26.07     41.00 o 
  -2  -2  18      133.62       98.97     73.18 o 
  -1  -2  18        9.98        7.88      6.06 o 
   0  -2  18       17.09       15.21     11.48 o 
   1  -2  18       17.31       14.25      9.26 o 
  -6  -1  18       64.71       36.74     50.74 o 
  -5  -1  18        8.36        4.99      9.35 o 
  -4  -1  18       23.53       15.57     14.64 o 
  -3  -1  18       26.94       25.62     19.23 o 
  -2  -1  18      141.04      135.45     76.50 o 
  -1  -1  18        2.30        3.53      1.84 o 
   0  -1  18       41.09       22.52     16.95 o 
   1  -1  18       29.80       19.35     15.46 o 
  -6   0  18       38.12       18.88     28.38 o 
  -5   0  18       41.94       35.95     22.84 o 
  -4   0  18        0.96       -0.11      1.40 o 
  -3   0  18       58.84       63.52     27.78 o 
  -2   0  18        2.02        3.02      1.87 o 
  -1   0  18      135.59       74.20    100.51 o 
   0   0  18        2.52        1.41      1.92 o 
   1   0  18       21.27        1.99      3.49 o 
  -6   1  18        8.09        3.37      7.58 o 
  -5   1  18       65.25       57.82     35.99 o 
  -4   1  18        0.58        1.42      1.47 o 
  -3   1  18       19.83       15.51      9.25 o 
  -2   1  18        0.64       -0.31      1.38 o 
  -1   1  18       26.21       11.39     19.81 o 
  -6   2  18       17.85       11.25     10.43 o 
  -5   2  18       73.41       64.09     34.50 o 
  -4   2  18      117.19      103.33     45.21 o 
  -3   2  18        0.16       -1.03      1.36 o 
  -2   2  18       43.41       32.47     42.69 o 
  -1   2  18        5.68        0.22      2.49 o 
  -5   3  18      125.16      111.08     66.02 o 
  -4   3  18        2.85        1.84      1.53 o 
  -3   3  18       46.37       52.95     21.89 o 
  -2   3  18        1.64       -0.28      2.10 o 
  -3  -5  19        3.46        0.14      2.41 o 
  -2  -5  19        2.72        1.83      3.32 o 
  -1  -5  19       85.60       71.56     41.77 o 
   0  -5  19       15.71       14.16      8.15 o 
  -3  -4  19        9.07        6.15      9.88 o 
  -2  -4  19       41.83       16.86     29.32 o 
  -1  -4  19       24.12       14.32     11.70 o 
   0  -4  19        7.99        3.34      3.59 o 
  -4  -3  19       12.14        6.55     14.61 o 
  -3  -3  19       31.04       15.03     23.79 o 
  -2  -3  19        7.42        2.23      2.15 o 
  -1  -3  19        0.03        0.59      1.67 o 
   0  -3  19       27.80       20.91     14.40 o 
  -5  -2  19        0.06        0.03      2.21 o 
  -4  -2  19       19.09        8.61     14.33 o 
  -3  -2  19        3.33        0.88      1.81 o 
  -2  -2  19        1.16        0.90      1.55 o 
  -1  -2  19       13.74        9.21      8.00 o 
   0  -2  19       37.48       30.46     21.97 o 
  -5  -1  19        6.15        3.49      5.17 o 
  -4  -1  19      112.14       89.79     59.63 o 
  -3  -1  19       35.53       11.90     21.30 o 
  -2  -1  19       31.33       28.46     17.98 o 
  -1  -1  19       26.35        9.80     15.60 o 
   0  -1  19       62.22       36.08     41.80 o 
  -5   0  19      109.93      104.33     60.16 o 
  -4   0  19       27.33       24.05     16.85 o 
  -3   0  19       15.15       16.24     12.20 o 
  -2   0  19       24.17       18.84     13.69 o 
  -1   0  19       25.84       10.75     19.37 o 
  -5   1  19        3.89        3.62      2.37 o 
  -4   1  19        7.96        6.13      5.38 o 
  -3   1  19       28.61       15.58     14.95 o 
  -2   1  19        1.29        1.49      1.90 o 
  -4   2  19       19.25       18.41     10.30 o 
  -3   2  19       61.73       50.80     26.62 o 
  -2  -2  20       35.47       58.10      9.85 o 
                                                 
